# Supplementary material for: Validation of proposed prostate cancer biomarkers with gene expression data: a long road to travel
Source: Cancer Metastasis Rev. 2014 Jan 30;33(2):657–71. doi: 10.1007/s10555-013-9470-4 (PMC4113682; doi:10.1007/s10555-013-9470-4)
Supplement: Supplementary file 5 — Expression of prostate cancer markers in healthy and tumoral prostate tissue (XLSX 56 kb) [file 10555_2013_9470_MOESM4_ESM.xlsx]

## Sheet: Foglio1
disp_id	ensg	tissues	n_normal	n_cancer	normal_med	cancer_med	normal_mean	cancer_mean	t	df	p.value	conf.int.y.1	conf.int.y.2
AMACR	ENSG00000082196	prostate	147	329	227.511	944.29	261.244	676.546	-10.9899	313.174	5.57912e-24	570.573	802.201
HPN	ENSG00000105707	prostate	147	329	452.884	1011.72	459.188	892.831	-10.8728	325.381	1.07463e-23	791.623	1006.98
CCND2	ENSG00000118971	prostate	147	329	558.944	380.589	549.633	372.917	10.3814	366.233	2.65181e-22	346.499	401.349
SERPINF1	ENSG00000132386	prostate	147	329	2658.3	1966.28	2704.22	1755.82	9.54728	408.515	1.2423e-19	1606.42	1919.11
PRDX4	ENSG00000123131	prostate	147	329	1556.66	2767.34	1545.18	2638.7	-9.46521	239.12	2.93034e-18	2360.59	2949.59
ERG	ENSG00000157554	prostate	147	329	114.65	181.903	111.026	228.629	-8.79166	443.241	3.28028e-17	194.538	268.695
FLNC	ENSG00000128591	prostate	147	329	1896.85	928.38	1757.41	816.186	8.75604	319.667	1.19583e-16	686.986	969.684
MARCKSL1	ENSG00000175130	prostate	147	329	2232.24	3331.92	2228.97	3218.57	-8.73269	284.884	2.15369e-16	2962.78	3496.45
EFS	ENSG00000100842	prostate	147	329	486.338	272.283	418.723	227.459	8.62813	332.471	2.6102e-16	197.916	261.412
SIM2	ENSG00000159263	prostate	147	329	273.768	671.255	241.469	517.208	-8.0977	230.697	3.22867e-14	429.71	622.522
APEX1	ENSG00000100823	prostate	147	329	1791.46	2230.91	1572.26	2115.82	-7.58786	255.569	6.06783e-13	1958.89	2285.32
FASN	ENSG00000169710	prostate	147	329	268.501	418.679	203.568	391.358	-7.60861	209.909	9.2014e-13	330.39	463.576
CAV1	ENSG00000105974	prostate	147	329	1882.97	947.218	1690.62	909.245	7.43133	266.605	1.46334e-12	771.461	1071.64
SNCG	ENSG00000173267	prostate	147	329	260.936	171.326	243.039	155.206	7.3084	331.73	2.03376e-12	137.557	175.119
GUCY1A3	ENSG00000164116	prostate	147	329	977.709	1628.03	825.045	1564.64	-7.39228	227.336	2.74114e-12	1319.25	1855.66
ALCAM	ENSG00000170017	prostate	147	329	811.438	1212.7	718.497	1242.25	-7.34525	234.233	3.3846e-12	1072.58	1438.76
SND1	ENSG00000197157	prostate	147	329	1579.33	1930.57	1512.64	1925.03	-7.15938	248.905	9.08983e-12	1801.5	2057.03
FST	ENSG00000134363	prostate	147	329	573.028	458.604	636.387	463.614	6.87541	289.994	3.79398e-11	423.426	507.618
MIF	ENSG00000099964	prostate	147	329	4543.17	5973.93	3883.77	5780.03	-6.89031	198.354	7.21707e-11	5158.34	6476.63
FOLH1	ENSG00000086205	prostate	147	329	194.732	407.961	191.727	406.401	-6.62663	298.429	1.60278e-10	325.132	507.984
COL1A1	ENSG00000108821	prostate	147	329	418.652	754.19	481.736	820.442	-6.53871	347.069	2.22097e-10	699.024	962.949
RND3	ENSG00000115963	prostate	147	329	1705.78	1035.8	1613.43	993.356	6.50547	310.274	3.10106e-10	857.814	1150.31
PGK1	ENSG00000102144	prostate	147	329	1419.8	1652.82	1272.11	1704.47	-6.44373	240.277	6.3145e-10	1558.64	1863.95
HOXB13	ENSG00000159184	prostate	147	329	307.168	499.321	314.453	547.592	-6.39738	266.311	7.07348e-10	461.652	649.53
TFF3	ENSG00000160180	prostate	147	329	539.409	1182.88	626.524	1274.57	-6.25377	282.375	1.47746e-09	1019.26	1593.82
EZH2	ENSG00000106462	prostate	147	329	68.3323	82.2194	71.5338	106.37	-6.16785	468.161	1.49803e-09	93.7398	120.703
CLDN3	ENSG00000165215	prostate	147	329	1029.52	1931.68	477.616	1435.84	-6.32185	198.951	1.66642e-09	1018.58	2024.02
PSMB5	ENSG00000100804	prostate	147	329	1834.6	2143	1763.47	2089.63	-6.17008	280.328	2.38043e-09	1979.5	2205.88
ITGA3	ENSG00000005884	prostate	147	329	405.306	348.232	428.398	331.801	6.01207	327.816	4.88213e-09	305.188	360.735
MSH2	ENSG00000095002	prostate	147	329	222.58	251.362	212.447	261.176	-6.00725	332.854	4.94575e-09	244.099	279.447
TACC1	ENSG00000147526	prostate	147	329	2094.59	1418.37	1785.95	1346.62	6.05563	245.029	5.22413e-09	1228.46	1476.15
KRT5	ENSG00000186081	prostate	147	329	1750.04	612.634	1042.17	489.369	6.00894	289.024	5.60966e-09	382.034	626.86
SPP1	ENSG00000118785	prostate	147	329	270.459	428.413	273.224	476.24	-5.9717	355.945	5.68831e-09	396.604	571.868
POSTN	ENSG00000133110	prostate	147	329	443.989	622.697	441.409	634.574	-5.93884	378.141	6.50857e-09	562.717	715.607
CRISP3	ENSG00000096006	prostate	147	329	45.3861	64.7225	47.2593	84.2434	-5.88636	467.025	7.54652e-09	69.4589	102.175
GLO1	ENSG00000124767	prostate	147	329	3730.44	4890.51	3284.12	4531.56	-5.93194	206.876	1.2426e-08	4071.7	5043.36
MGMT	ENSG00000170430	prostate	147	329	400.72	459.104	384.754	460.409	-5.7171	318.513	2.49361e-08	432.828	489.748
AGR2	ENSG00000106541	prostate	147	329	546.851	1286.81	494.931	1088.64	-5.77669	221.116	2.56638e-08	831.944	1424.55
PDIA3	ENSG00000167004	prostate	147	329	4181.07	5568.91	3396.99	4929.56	-5.79495	195.641	2.6975e-08	4342.83	5595.56
lRIG1	ENSG00000144749	prostate	147	329	404.511	544.763	313.645	523.999	-5.77075	198.988	2.98824e-08	439.708	624.448
GSTP1	ENSG00000084207	prostate	147	329	1970.88	1190.91	1605.3	1130.45	5.66983	317.24	3.21588e-08	1000.92	1276.74
IGFBP2	ENSG00000115457	prostate	147	329	818.848	1134.61	658.654	1059.6	-5.70329	234.301	3.52462e-08	899.11	1248.73
ENO2	ENSG00000111674	prostate	147	329	293.946	209.04	288.42	215.843	5.56072	364.739	5.20159e-08	194.813	239.142
CCNG2	ENSG00000138764	prostate	147	329	565.524	727.03	575.794	752.552	-5.33491	279.808	1.97546e-07	681.766	830.687
CLDN4	ENSG00000189143	prostate	147	329	788.536	1259.5	542.257	947.147	-5.36722	217.534	2.04356e-07	771.744	1162.42
PDLIM4	ENSG00000131435	prostate	147	329	388.689	318.955	381.027	266.342	5.27192	370.889	2.29746e-07	233.042	304.401
FGFR1	ENSG00000077782	prostate	147	329	850.436	609.602	807.562	626.121	5.22057	243.9	3.81876e-07	568.8	689.218
PSMD9	ENSG00000110801	prostate	147	329	431.057	484.228	406.313	480.213	-5.20327	267.664	3.90071e-07	450.788	511.557
CXCL12	ENSG00000107562	prostate	147	329	672.029	515.067	629.713	463.897	5.06828	334.563	6.65583e-07	412.013	522.316
EIF4EBP1	ENSG00000187840	prostate	147	329	543.664	807.049	526.954	720.908	-5.08299	262.865	7.06198e-07	638.492	813.963
MYC	ENSG00000136997	prostate	147	329	751.869	1037.05	772.515	1009.2	-5.06098	292.095	7.39096e-07	909.579	1119.74
RPL19	ENSG00000108298	prostate	147	329	6487.88	7365.62	5769.71	7199.46	-5.11546	182.67	7.87052e-07	6610.22	7841.22
PPP1CA	ENSG00000172531	prostate	147	329	1424.27	1679.35	1186.95	1541.23	-5.01935	207.337	1.11409e-06	1390.96	1707.74
EP300	ENSG00000100393	prostate	147	329	159.524	204.185	144.061	190.549	-4.79852	279.513	2.60542e-06	169.895	213.714
STAT6	ENSG00000166888	prostate	147	329	1001.36	945.272	984.441	845.507	4.75845	450.466	2.63194e-06	794.016	900.337
ID1	ENSG00000125968	prostate	147	329	2036.63	1570.59	1961.28	1450.24	4.72235	308.896	3.54252e-06	1278.84	1644.62
ELOVL5	ENSG00000012660	prostate	147	329	1222.14	1367.91	1065.38	1330.91	-4.765	204.908	3.57335e-06	1213.84	1459.28
FKBP4	ENSG00000004478	prostate	147	329	1289.46	1472.13	1217.33	1436.26	-4.74352	229.844	3.68847e-06	1340.91	1538.39
KDR	ENSG00000128052	prostate	147	329	227.429	200.506	233.885	193.282	4.71262	255.17	4.02365e-06	178.479	209.313
BCL2	ENSG00000171791	prostate	147	329	282.579	257.53	297.625	245.982	4.70361	275.373	4.04851e-06	227.124	266.406
SHC1	ENSG00000160691	prostate	147	329	1315.79	1066.19	1234.6	1070.88	4.69361	255.818	4.37834e-06	1008.83	1136.74
SLIT2	ENSG00000145147	prostate	147	329	632.067	501.385	645.544	498.932	4.60558	270.79	6.33527e-06	446.904	557.018
ACP5	ENSG00000102575	prostate	147	329	309.342	412.046	282.694	392.562	-4.58841	306.177	6.52321e-06	341.003	451.916
MTA1	ENSG00000182979	prostate	147	329	436.935	491.889	437.072	511.356	-4.56882	336.947	6.89117e-06	477.941	547.108
SERPINA5	ENSG00000188488	prostate	147	329	69.4804	45.2835	75.0885	51.433	4.58245	260.317	7.13636e-06	43.7146	60.5141
DVL1	ENSG00000107404	prostate	147	329	300.582	448.621	272.764	386.383	-4.51174	261.68	9.71981e-06	331.906	449.8
SDC1	ENSG00000115884	prostate	147	329	1196.76	1005.83	1198.7	976.436	4.49685	277.782	1.01415e-05	892.594	1068.15
PLAU	ENSG00000122861	prostate	147	329	370.004	320.18	382.92	304.392	4.45098	290.071	1.22035e-05	275.016	336.906
SMAD3	ENSG00000166949	prostate	147	329	312.344	273.321	307.692	268.426	4.44471	310.346	1.22658e-05	252.683	285.149
ABCC4	ENSG00000125257	prostate	147	329	381.052	588.666	363.798	531.899	-4.40093	286.88	1.52185e-05	448.796	630.391
FBP1	ENSG00000165140	prostate	147	329	977.021	1348.43	928.66	1213.05	-4.3819	326.809	1.58723e-05	1075.95	1367.62
SMARCC1	ENSG00000173473	prostate	147	329	647.971	701.901	600.323	684.658	-4.36961	259.804	1.80067e-05	645.278	726.441
GJA1	ENSG00000152661	prostate	147	329	1213.79	1006.47	1095.8	825.737	4.35286	318.908	1.81219e-05	726.602	938.398
CSNK2A1	ENSG00000101266	prostate	147	329	524.273	614.089	537.699	610.833	-4.36859	243.281	1.85221e-05	576.701	646.986
SCGN	ENSG00000079689	prostate	147	329	96.3997	138.619	99.5999	144.788	-4.34369	314.157	1.89324e-05	122.219	171.525
UCHL1	ENSG00000154277	prostate	147	329	154.837	126.257	208.418	143.566	4.35359	264.217	1.91664e-05	121.293	169.928
AR	ENSG00000169083	prostate	147	329	841.544	993.125	853.575	1072.93	-4.2255	435.159	2.90608e-05	964.648	1193.36
TRPV6	ENSG00000165125	prostate	147	329	529.94	697.202	393.911	585.334	-4.24742	218.654	3.19931e-05	487.069	703.424
BSG	ENSG00000172270	prostate	147	329	1750.43	1966.68	1437.11	1834.54	-4.20819	211.57	3.80395e-05	1636.28	2056.82
PSMA7	ENSG00000101182	prostate	147	329	1658.6	1869.85	1570.4	1827.52	-4.16989	262.323	4.14436e-05	1701.24	1963.16
MMP2	ENSG00000087245	prostate	147	329	768.187	637.971	727.725	569.979	4.15326	308.763	4.24638e-05	507.678	639.926
ILK	ENSG00000166333	prostate	147	329	3255.01	2363.69	2540.5	2037.29	4.15344	284.876	4.33295e-05	1834.94	2261.96
FEN1	ENSG00000168496	prostate	147	329	228.843	258.651	214.319	261.725	-4.12854	312.242	4.69002e-05	237.949	287.876
MCM7	ENSG00000166508	prostate	147	329	552.089	643.994	521.879	631.199	-4.12237	297.198	4.86958e-05	576.415	691.189
NCAM2	ENSG00000154654	prostate	147	329	76.1228	132.163	73.7862	110.517	-4.11251	247.314	5.33079e-05	91.0748	134.109
TMPRSS2	ENSG00000184012	prostate	147	329	968.643	1421.73	835.281	1187.83	-4.0845	279.776	5.77239e-05	1002.43	1407.52
KLF6	ENSG00000067082	prostate	147	329	680.799	778.755	634.288	808.728	-4.04563	247.926	6.97435e-05	718.511	910.274
PTEN	ENSG00000171862	prostate	147	329	742.339	641.613	765.711	612.26	4.04514	245.41	7.00818e-05	549.087	682.701
KCNMA1	ENSG00000156113	prostate	147	329	353.441	275.896	327.737	257.295	4.02048	251.313	7.68314e-05	228.534	289.676
PTOV1	ENSG00000104960	prostate	147	329	1330.74	1556.29	998.345	1370.64	-4.0369	198.64	7.72909e-05	1174.05	1600.15
KLK6	ENSG00000167755	prostate	147	329	363.003	327.741	424.114	309.945	3.9744	232.93	9.4139e-05	265.319	362.077
DKK1	ENSG00000107984	prostate	147	329	253.782	175.943	237.539	162.279	3.9573	288.078	9.55301e-05	134.264	196.139
PITX2	ENSG00000164093	prostate	147	329	53.9158	45.0219	62.4416	46.7361	3.96679	244.147	9.57828e-05	40.4738	53.9672
TGFB2	ENSG00000092969	prostate	147	329	211.006	174.784	201.458	161.787	3.95722	279.139	9.62459e-05	145.066	180.435
PRSS8	ENSG00000052344	prostate	147	329	676.919	859.73	631.741	781.291	-3.95166	292.273	9.73787e-05	702.84	868.499
DHCR24	ENSG00000116133	prostate	147	329	2354.41	2957.36	1697.68	2398.61	-3.94789	235.716	0.000104125	2018.62	2850.13
ARF4	ENSG00000168374	prostate	147	329	3634.06	4027.16	3109.07	3800.88	-3.95173	199.492	0.000107641	3438.3	4201.69
SNAI2	ENSG00000019549	prostate	147	329	387.887	249.961	285.871	201.661	3.9065	268.715	0.000118546	169.139	240.437
PTX3	ENSG00000163661	prostate	147	329	107.581	69.0523	106.506	74.6009	3.85271	250.679	0.000148438	62.1869	89.493
HSPA5	ENSG00000044574	prostate	147	329	1673.18	2052.7	1586.3	1995.41	-3.86149	200.816	0.000151949	1774.8	2243.45
Klk10	ENSG00000129451	prostate	147	329	122.385	99.7657	114.338	86.8906	3.83788	286.504	0.000152727	75.4798	100.027
DPP4	ENSG00000197635	prostate	147	329	391.444	602.491	307.825	475.533	-3.84198	240.778	0.000156161	380.487	594.322
CDK7	ENSG00000134058	prostate	147	329	370.451	456.583	297.888	396.619	-3.83215	240.238	0.000162241	342.348	459.493
MICAL2	ENSG00000133816	prostate	147	329	308.76	399.412	303.76	380.24	-3.81381	304.389	0.000165676	338.639	426.952
YWHAQ	ENSG00000134308	prostate	147	329	5008.43	5485.86	4465.42	5286.44	-3.84107	188.464	0.000167243	4847.51	5765.11
KLK2	ENSG00000167751	prostate	147	329	6125.05	8636.47	3547.2	6034.42	-3.77247	236.348	0.000204373	4572.29	7964.1
SERPINF2	ENSG00000167711	prostate	147	329	307.402	248.285	307.858	232.234	3.7574	260.134	0.000211957	200.34	269.206
EBAG9	ENSG00000147654	prostate	147	329	537.073	592.796	524.711	583.571	-3.75494	250.927	0.00021554	551.92	617.037
CYP11A1	ENSG00000140459	prostate	147	329	125.117	119.513	158.593	122.053	3.75736	228.28	0.00021807	106.391	140.021
TNFRSF1A	ENSG00000067182	prostate	147	329	1502.76	1370.55	1448.96	1256.87	3.74186	280.534	0.000221527	1166.27	1354.52
NEDD4L	ENSG00000049759	prostate	147	329	534.324	702.582	536.59	666.981	-3.71865	277.212	0.000242368	594.433	748.382
NDRG1	ENSG00000104419	prostate	147	329	5449.19	5775.41	4738.03	5656.79	-3.6492	223.298	0.000327553	5140.48	6224.97
MMP9	ENSG00000100985	prostate	147	329	197.12	264.988	233.155	321.729	-3.60602	313.64	0.000361613	269.89	383.526
HYAL1	ENSG00000114378	prostate	147	329	118.607	105.898	116.325	96.6121	3.57667	309.507	0.000403678	87.2302	107.003
PSIP1	ENSG00000164985	prostate	147	329	493.695	412.215	478.011	416.503	3.46996	271.831	0.000605168	385.193	450.358
CD34	ENSG00000174059	prostate	147	329	453.306	443.98	539.1	452.649	3.45764	205.038	0.000662513	409.712	500.087
ADAM9	ENSG00000168615	prostate	147	329	511.504	554.252	415.336	527.282	-3.41302	233.514	0.000757224	459.425	605.162
PIN1	ENSG00000127445	prostate	147	329	857.058	948.059	781.461	933.93	-3.39909	186.653	0.000826607	842.15	1035.71
CSF1	ENSG00000184371	prostate	147	329	286.734	286.734	337.359	284.583	3.32882	204.221	0.00103459	257.305	314.753
ZNF132	ENSG00000131849	prostate	147	329	142.114	128.798	142.288	122.601	3.31146	284.268	0.00104804	112.216	133.948
ZEB1	ENSG00000148516	prostate	147	329	342.273	245.06	296.966	228.622	3.26739	232.574	0.00124945	195.266	267.677
KPNA2	ENSG00000182481	prostate	147	329	558.211	616.858	378.222	524.092	-3.23547	252.103	0.00137689	429.713	639.2
PTGS2	ENSG00000073756	prostate	147	329	439.878	348.724	408.452	300.042	3.17902	306.68	0.00162867	247.893	363.161
TNFRSF25	ENSG00000171680	prostate	147	329	158.374	150.514	166.726	145.426	3.15356	241.81	0.00181695	133.526	158.387
LGALS3	ENSG00000131981	prostate	147	329	5226.11	3661.61	4160.9	3246.27	3.14693	263.314	0.00183959	2779.28	3791.72
KLK3	ENSG00000142515	prostate	147	329	7480.77	8714.07	5124.39	7561.82	-3.14082	251.522	0.00188623	5924.68	9651.32
MAPK1	ENSG00000100030	prostate	147	329	362.635	400.045	316.49	375.907	-3.0972	241.239	0.00218477	336.944	419.375
RARB	ENSG00000077092	prostate	147	329	153.051	130.588	152.615	133.743	3.07312	304.553	0.00230989	122.904	145.539
ANXA2	ENSG00000182718	prostate	147	329	2468.85	1896.61	2196.78	1756.85	3.00883	249.805	0.0028908	1517.77	2033.59
RAD23B	ENSG00000119318	prostate	147	329	1153.63	1213.34	1034.62	1174.49	-3.0068	227.687	0.00293642	1080.84	1276.26
SPINK1	ENSG00000164266	prostate	147	329	164.517	204.342	187.066	236.701	-2.91654	338.617	0.00377554	201.962	277.416
PIM1	ENSG00000137193	prostate	147	329	1039.82	962.995	1038.26	926.644	2.88241	263.315	0.00427198	857.375	1001.51
PSMC4	ENSG00000013275	prostate	147	329	496.068	546.05	419.555	500.822	-2.85355	220.701	0.00473474	443.177	565.965
CD8A	ENSG00000153563	prostate	147	329	313.284	300.979	347.105	300.04	2.83082	267.223	0.00499558	271.123	332.041
SMAD2	ENSG00000175387	prostate	147	329	395.598	413.281	354.208	394.623	-2.80648	223.403	0.00545094	365.792	425.727
HIF1A	ENSG00000100644	prostate	147	329	1476.27	1654.45	1455.77	1645.81	-2.71943	266.592	0.00696907	1505.91	1798.71
DPYS	ENSG00000147647	prostate	147	329	95.9897	77.9711	106.173	87.044	2.71644	279.411	0.00701039	75.3737	100.521
RASSF1	ENSG00000068028	prostate	147	329	459.543	443.526	503.334	452.184	2.70063	269.402	0.00735939	418.202	488.927
CDKN2A	ENSG00000147889	prostate	147	329	77.9411	101.715	87.1336	107.049	-2.67346	286.361	0.00793814	91.9953	124.565
PLA2G2A	ENSG00000188257	prostate	147	329	3208.82	4037.72	2470.47	3312.44	-2.65171	278.617	0.00846726	2664.38	4118.14
RDH11	ENSG00000072042	prostate	147	329	6216.35	6203.66	3272.89	4298.97	-2.63602	197.259	0.00905578	3505.6	5271.9
SMURF2	ENSG00000108854	prostate	147	329	568.097	632.078	533.862	607.502	-2.61507	258.66	0.00944468	551.175	669.585
TEAD1	ENSG00000187079	prostate	147	329	152.169	136.039	149.632	126.314	2.61303	270.365	0.00947664	111.179	143.511
ANXA3	ENSG00000138772	prostate	147	329	811.633	959.58	628.069	789.956	-2.53116	269.407	0.0119379	660.898	944.217
TIMP4	ENSG00000157150	prostate	147	329	120.783	99.9388	101.972	82.2024	2.52615	272.74	0.0120984	69.4932	97.2358
NKX3-1	ENSG00000167034	prostate	147	329	279.745	411.526	264.542	321.302	-2.4577	273.404	0.0146038	274.974	375.435
CD151	ENSG00000177697	prostate	147	329	1062.93	1175.83	798.631	983.407	-2.43127	229.598	0.0158127	830.772	1164.09
HMHA1	ENSG00000180448	prostate	147	329	163.859	212.901	171.039	202.491	-2.42851	267.353	0.015821	176.592	232.189
ADAM15	ENSG00000143537	prostate	147	329	278.683	319.403	289.256	314.341	-2.42002	259.76	0.0162066	293.773	336.349
En2	ENSG00000164778	prostate	147	329	78.505	93.9269	76.6945	87.8469	-2.36005	267.88	0.0189897	78.44	98.382
MT1G	ENSG00000125144	prostate	147	329	3804.9	3159.99	3149.69	2519.37	2.35641	339.039	0.0190212	2090.94	3035.58
IGFBP3	ENSG00000146674	prostate	147	329	1251.82	1001.85	1214.96	1028.16	2.32246	290.034	0.0209004	892.516	1184.41
PPP2CB	ENSG00000104695	prostate	147	329	636.258	578.951	621.412	566.66	2.30704	229.389	0.0219446	523.734	613.104
HMOX1	ENSG00000100292	prostate	147	329	141.268	152.384	148.375	169.93	-2.29874	364.249	0.0220851	151.313	190.838
MKI67	ENSG00000148773	prostate	147	329	143.85	162.036	137.238	161.225	-2.30258	242.568	0.0221499	140.471	185.047
THBS1	ENSG00000137801	prostate	147	329	320.094	274.153	321.538	269.23	2.29012	262.02	0.0228094	231.114	313.634
BUB1B	ENSG00000156970	prostate	147	329	152.421	180.429	153.039	177.814	-2.19375	269.424	0.0291079	155.412	203.446
KLK7	ENSG00000169035	prostate	147	329	121.925	101.653	115.997	98.0157	2.18998	277.24	0.0293592	84.2441	114.038
SDC2	ENSG00000169439	prostate	147	329	502.342	388.4	435.012	375.589	2.17711	290.312	0.0302776	328.887	428.923
BRCA2	ENSG00000139618	prostate	147	329	32.2833	46.1729	34.0129	39.9311	-2.15648	266.33	0.0319412	34.4908	46.2296
CDKN1A	ENSG00000124762	prostate	147	329	1103.04	1025.89	1161.6	1020.28	2.11336	254.343	0.0355443	904.115	1151.38
ALDH1A1	ENSG00000165092	prostate	147	329	613.959	482.304	587.946	521.56	2.05144	375.077	0.0409178	464.976	585.03
CSF1R	ENSG00000182578	prostate	147	329	603.308	564.365	602.608	538.913	2.05148	340.214	0.0409855	484.173	599.841
S100A9	ENSG00000163220	prostate	147	329	128.441	162.306	156.187	192.052	-2.04635	271.19	0.0416861	157.416	234.308
TIMP2	ENSG00000035862	prostate	147	329	685.77	711.177	729.412	676.046	2.00875	278.608	0.0455287	627.538	728.303
MYH6	ENSG00000197616	prostate	147	329	47.8057	42.9143	47.0364	39.7426	1.99914	220.385	0.0468219	33.6602	46.9241
CHGA	ENSG00000100604	prostate	147	329	182.937	191.922	152.112	182.823	-1.99109	274.247	0.0474628	152.428	219.28
ITGA2B	ENSG00000005961	prostate	147	329	158.143	167.476	200.492	175.694	1.97237	213.271	0.04986	153.975	200.476
ADAM2	ENSG00000104755	prostate	147	329	47.8788	65.9307	47.6081	55.5311	-1.88564	290.373	0.0603419	47.2884	65.2106
CGA	ENSG00000135346	prostate	147	329	94.1754	81.9227	91.4524	79.7073	1.88363	300.153	0.0605811	69.0447	92.0165
VEGFA	ENSG00000112715	prostate	147	329	1442.32	1233.89	1393.14	1212.84	1.87214	248.705	0.0623614	1048.29	1403.22
KLK9	ENSG00000129455	prostate	147	329	128.909	117.598	147.061	130.683	1.87181	246.944	0.0624151	115.415	147.971
IL11	ENSG00000095752	prostate	147	329	71.3376	62.3401	76.3052	66.7368	1.85101	263.723	0.0652867	57.8719	76.9597
B2M	ENSG00000166710	prostate	147	329	12484.6	13612.2	11184.7	12365.7	-1.84831	212.059	0.0659497	11110.3	13763
FRZB	ENSG00000162998	prostate	147	329	297.776	252.763	245.968	213.142	1.77501	280.697	0.0769798	181.835	249.838
SOX2	ENSG00000181449	prostate	147	329	87.6855	95.6924	101.898	110.62	-1.76955	307.311	0.0777946	100.965	121.198
SPINT1	ENSG00000166145	prostate	147	329	821.396	916.658	799.263	860.921	-1.76955	238.492	0.0780799	792.565	935.172
CSTB	ENSG00000160213	prostate	147	329	1402.41	1418.09	1262.38	1370.97	-1.76047	183.089	0.0799985	1249.86	1503.8
ENG	ENSG00000106991	prostate	147	329	312.841	334.613	296.44	320.222	-1.73547	264.11	0.0838241	293.378	349.522
AKAP12	ENSG00000131016	prostate	147	329	609.857	540.679	544.854	472.904	1.70864	286.487	0.0886009	401.717	556.707
SMAD4	ENSG00000141646	prostate	147	329	529.11	503.885	457.062	494.902	-1.67061	228.2	0.0961698	450.584	543.578
MSMB	ENSG00000138294	prostate	147	329	6477.67	5648.13	4354.09	3402.44	1.66396	332.528	0.0970616	2541.96	4554.19
IL8	ENSG00000169429	prostate	147	329	199.53	222.488	192.746	219.019	-1.64088	282.744	0.101935	187.892	255.303
GAD1	ENSG00000128683	prostate	147	329	81.7703	78.9287	79.7619	72.5047	1.55653	324.763	0.120556	64.2692	81.7954
KLK11	ENSG00000167757	prostate	147	329	1211.28	1043.27	913.018	763.662	1.53443	332.546	0.125875	607.361	960.187
WT1	ENSG00000184937	prostate	147	329	97.8218	104.623	109.516	100.941	1.51892	260.692	0.129994	90.8171	112.194
TGFB1	ENSG00000105329	prostate	147	329	206.237	234.063	213.898	227.288	-1.51505	285.247	0.130868	210.047	245.944
IL6	ENSG00000136244	prostate	147	329	420.77	333.932	407.618	343.461	1.49769	281.01	0.135337	274.235	430.161
MT2A	ENSG00000125148	prostate	147	329	9079.8	8323.9	8584.65	7771.29	1.48385	243.825	0.13914	6809.38	8869.08
FIGF	ENSG00000165197	prostate	147	329	76.5066	73.445	84.2183	74.7724	1.47765	272.813	0.140655	63.8126	87.6145
CYP1B1	ENSG00000138061	prostate	147	329	727.684	831.483	693.322	793.867	-1.46297	258.605	0.144691	661.583	952.602
S100A8	ENSG00000143546	prostate	147	329	415.008	464.582	420.381	475.358	-1.45826	292.263	0.145844	402.698	561.127
GLI2	ENSG00000074047	prostate	147	329	47.8358	52.923	56.1054	51.7438	1.42874	292.329	0.154147	46.2852	57.846
ETV1	ENSG00000006468	prostate	147	329	163.704	155.57	160.701	146.441	1.41916	286.611	0.156939	128.735	166.584
TMEM66	ENSG00000133872	prostate	147	329	3531.72	3371.36	2984.49	3192.39	-1.34631	217.512	0.179603	2892.68	3523.15
RAMP1	ENSG00000132329	prostate	147	329	1634.38	1702.83	1183.53	1338.24	-1.34355	229.918	0.180418	1117.61	1602.41
PDGFRB	ENSG00000113721	prostate	147	329	802.798	702.252	703.293	646.471	1.32754	274.757	0.185431	570.549	732.495
CBL	ENSG00000110395	prostate	147	329	208.004	195.341	215.467	197.975	1.30241	226.138	0.194101	174.172	225.031
KLK13	ENSG00000167759	prostate	147	329	233.543	224.909	234.134	218.234	1.27927	244.095	0.202016	195.837	243.192
BIRC5	ENSG00000089685	prostate	147	329	149.911	206.728	170.364	187.511	-1.27676	244.517	0.202899	161.723	217.41
KNG1	ENSG00000113889	prostate	147	329	83.0841	80.9413	84.0276	76.4473	1.2653	263.901	0.206881	65.9883	88.5641
CHI3L1	ENSG00000133048	prostate	147	329	97.6698	106.387	108.033	121.528	-1.23554	290.61	0.217629	100.75	146.591
SOX9	ENSG00000125398	prostate	147	329	1179.21	1241.27	1149.13	1216.07	-1.20332	325.53	0.229729	1108.55	1334.02
CXCR6	ENSG00000172215	prostate	147	329	107.832	108.283	119.281	112.109	1.1691	241.627	0.243514	100.987	124.456
TERT	ENSG00000164362	prostate	147	329	76.6759	84.4691	79.2937	82.9395	-1.16554	239.166	0.244961	76.8715	89.4865
VEGFC	ENSG00000150630	prostate	147	329	136.125	125.792	142.062	134.508	1.14677	272.418	0.252484	122.464	147.736
ANXA1	ENSG00000135046	prostate	147	329	2205.65	1986.9	1805.43	1635.81	1.14125	275.903	0.254757	1379.82	1939.3
BMP6	ENSG00000153162	prostate	147	329	127.72	150.614	147.738	158.144	-1.14015	299.795	0.255135	140.615	177.858
KRT7	ENSG00000135480	prostate	147	329	144.371	122.909	137.714	125.485	1.12041	250.048	0.263613	106.561	147.77
APC	ENSG00000134982	prostate	147	329	178.685	171.389	169.406	160.647	1.11012	271.571	0.267929	146.213	176.506
MCM2	ENSG00000073111	prostate	147	329	594.579	604.861	673.539	639.751	1.09711	261.477	0.273604	583.302	701.662
GNMT	ENSG00000124713	prostate	147	329	272.413	286.995	250.31	271.464	-1.06548	285.841	0.287557	233.68	315.357
MUC1	ENSG00000185499	prostate	147	329	365.361	312.746	339.306	317.328	1.06449	351.432	0.287837	280.397	359.122
KLK1	ENSG00000167748	prostate	147	329	296.779	266.045	309.283	287.948	1.06368	278.046	0.288397	252.27	328.672
SSBP2	ENSG00000145687	prostate	147	329	181.009	167.63	157.852	147.608	1.04351	283.167	0.297603	130.059	167.525
SMO	ENSG00000128602	prostate	147	329	159.082	167.805	169.89	176.597	-1.02287	256.022	0.307336	163.911	190.265
HTR3A	ENSG00000166736	prostate	147	329	126.075	128.084	132.007	124.316	1.0043	264.758	0.316151	110.513	139.843
HIP1	ENSG00000127946	prostate	147	329	166.441	169.99	143.782	153.353	-0.985935	260.519	0.32508	134.833	174.416
FLT4	ENSG00000037280	prostate	144	329	65.612	67.015	81.6235	76.7468	0.977129	250.81	0.329447	67.7851	86.8934
IGF2BP3	ENSG00000136231	prostate	147	329	97.8355	101.91	107.08	99.3278	0.966106	232.544	0.334995	85.2142	115.779
SPA17	ENSG00000064199	prostate	147	329	224.045	254.609	248.436	260.381	-0.951946	241.022	0.342078	236.269	286.954
PECAM1	ENSG00000198802	prostate	147	329	343.365	354.642	320.743	340.96	-0.938694	265.044	0.348742	299.931	387.602
TNFRSF11B	ENSG00000164761	prostate	147	329	48.2236	47.4062	52.8479	48.1938	0.897157	264.296	0.370452	39.3661	59.001
LETMD1	ENSG00000050426	prostate	147	329	788.056	763.487	691.899	723.221	-0.889256	241.254	0.374751	655.658	797.746
MAP3K5	ENSG00000197442	prostate	147	329	1105.01	1009.36	923.688	976.38	-0.880307	241.086	0.37957	862.392	1105.43
CD3G	ENSG00000160654	prostate	147	329	61.6187	67.1119	64.3326	67.3848	-0.878499	287.698	0.380406	60.7379	74.759
CD44	ENSG00000026508	prostate	147	329	722.106	690.182	722.071	698.594	0.874388	363.406	0.382484	648.546	752.504
PSAP	ENSG00000197746	prostate	147	329	5359.62	5398.62	5327.05	5197.17	0.861061	232.641	0.390091	4911.77	5499.15
STAG1	ENSG00000118007	prostate	147	329	305.223	320.945	268.542	283.523	-0.854426	239.575	0.393722	250.168	321.325
CYP17A1	ENSG00000148795	prostate	147	329	105.288	104.929	116.904	112.051	0.832457	276.694	0.405869	101.362	123.868
CCNA1	ENSG00000133101	prostate	147	329	122.604	124.902	116.084	108.706	0.816769	252.372	0.414831	92.7864	127.357
PRKCE	ENSG00000171132	prostate	147	329	132.201	134.737	141.785	136.469	0.799607	246.528	0.424708	124.209	149.938
EGFR	ENSG00000146648	prostate	147	329	254.469	234.193	211.195	223.118	-0.770513	245.549	0.441736	193.893	256.749
cyr61	ENSG00000142871	prostate	147	329	1920.22	1863.7	1626.85	1513.09	0.757809	274.561	0.449215	1253.36	1826.64
ABCA5	ENSG00000154265	prostate	147	329	256.115	284.462	212.043	225.704	-0.743722	279.262	0.45767	191.324	266.261
MVD	ENSG00000167508	prostate	147	329	88.7872	80.5486	90.5866	87.6337	0.741654	387.997	0.458746	80.2631	95.6811
KRT19	ENSG00000171345	prostate	147	329	595.68	625.225	439.818	485.712	-0.725689	229.511	0.468769	370.972	635.939
RAGE	ENSG00000080823	prostate	147	329	251.593	265.909	245.164	253.753	-0.719778	266.439	0.472293	230.942	278.817
FSCN1	ENSG00000075618	prostate	147	329	132.669	135.026	139.595	134.408	0.702933	321.024	0.482607	120.893	149.434
SPOCK2	ENSG00000107742	prostate	147	329	272.425	282.318	293.512	283.91	0.696296	256.094	0.486875	258.419	311.915
NPR1	ENSG00000169418	prostate	147	329	114.389	97.7343	107.604	103.116	0.680261	249.91	0.496969	91.1497	116.653
CD14	ENSG00000170458	prostate	147	329	670.65	756.914	614.822	649.21	-0.653352	285.854	0.514054	551.035	764.877
E2F1	ENSG00000101412	prostate	147	329	204.659	212.934	228.018	220.345	0.643087	230.779	0.520806	198.409	244.708
CHEK2	ENSG00000183765	prostate	147	329	117	121.148	114.997	121.214	-0.637441	251.791	0.524417	103.017	142.626
MMP13	ENSG00000137745	prostate	147	329	28.965	28.965	31.1891	32.6655	-0.630378	326.913	0.528887	28.2752	37.7376
HK2	ENSG00000159399	prostate	147	329	191.267	206.417	167.572	178.694	-0.629993	248.94	0.529277	146.17	218.456
GRP	ENSG00000134443	prostate	147	329	139.607	146.17	150.746	144.785	0.624904	286.855	0.532531	127.509	164.403
BRCA1	ENSG00000012048	prostate	147	329	117.092	120.023	120.218	116.628	0.624765	295.405	0.532607	106.006	128.316
BMX	ENSG00000102010	prostate	147	329	103.533	103.795	92.9188	97.1273	-0.624191	281.657	0.533008	84.4644	111.689
BID	ENSG00000015475	prostate	147	329	282.507	303.627	284.491	291.934	-0.611142	259.312	0.541641	268.626	317.263
ANXA7	ENSG00000138279	prostate	147	329	1467.78	1537.38	1423.08	1453.48	-0.602541	249.925	0.54736	1356.44	1557.46
ALOX15	ENSG00000161905	prostate	147	329	83.5748	96.3774	93.909	89.92	0.592053	252.095	0.554346	77.8308	103.887
PSCA	ENSG00000167653	prostate	147	329	198.256	187.714	245.886	231.145	0.559541	313.155	0.576192	185.982	287.275
SYP	ENSG00000102003	prostate	147	329	97.1314	96.9708	94.4566	97.8514	-0.557544	246.041	0.577663	86.3762	110.851
PTCH1	ENSG00000185920	prostate	147	329	188.405	183.288	185.051	190.046	-0.54687	276.384	0.584909	172.673	209.167
C7ORF23	ENSG00000135185	prostate	147	329	453.492	423.382	388.24	399.091	-0.545094	261.449	0.586153	361.266	440.876
SHBG	ENSG00000129214	prostate	147	329	73.8493	89.3687	80.044	83.4312	-0.542102	225.153	0.588285	71.7629	96.9966
GLI1	ENSG00000111087	prostate	147	329	138.817	134.555	135.515	139.071	-0.488924	296.949	0.625256	125.3	154.356
PGC	ENSG00000096088	prostate	147	329	420.986	468.761	475.264	494.322	-0.473068	281.956	0.636531	419.724	582.178
SHH	ENSG00000164690	prostate	147	329	132.394	133.384	128.47	125.728	0.469715	282.982	0.63892	114.857	137.626
ATM	ENSG00000149311	prostate	147	329	241.847	262.41	262.002	257.017	0.46708	257.059	0.640838	237.023	278.697
CHIT1	ENSG00000133063	prostate	147	329	124.215	146.11	145.582	150.046	-0.460654	259.459	0.645433	131.873	170.724
BAG1	ENSG00000107262	prostate	147	329	987.521	910.805	873.984	854.813	0.438815	235.004	0.661199	773.793	944.316
NOTCH3	ENSG00000074181	prostate	147	329	299.878	295.222	265.494	274.898	-0.43724	249.781	0.662315	235.008	321.559
PRKACA	ENSG00000072062	prostate	147	329	196.412	202.449	207.344	212.537	-0.415035	257.57	0.678462	188.999	239.006
CSTA	ENSG00000121552	prostate	147	329	606.529	507.013	496.869	480.738	0.397548	323.036	0.691226	408.296	566.033
SCN8A	ENSG00000196876	prostate	147	329	30.3871	31.3168	31.4324	31.9502	-0.372035	284.205	0.710144	29.3044	34.8347
GCK	ENSG00000106633	prostate	147	329	56.1511	52.3676	55.4432	54.7999	0.333216	359.01	0.739166	51.1528	58.7071
HGF	ENSG00000019991	prostate	147	329	65.0322	68.5402	72.1859	73.6342	-0.286032	266.009	0.775076	64.2234	84.4239
NFKB1	ENSG00000109320	prostate	147	329	881.934	895.796	880.487	888.082	-0.268733	255.009	0.788352	833.907	945.777
MMP7	ENSG00000137673	prostate	147	329	924.987	981.84	832.383	804.813	0.255341	272.175	0.798652	620.744	1043.46
RASSF2	ENSG00000101265	prostate	147	329	394.159	392.913	398.467	393.952	0.247374	244.212	0.804826	359.774	431.376
SARDH	ENSG00000123453	prostate	147	329	94.4277	103.307	95.3822	96.8167	-0.234081	258.683	0.815107	85.3911	109.771
AZGP1	ENSG00000160862	prostate	147	329	4401.44	4458.76	2323.84	2240.03	0.231271	274.556	0.817277	1638.53	3062.32
BAP1	ENSG00000163930	prostate	147	329	303.762	291.919	300.469	304.354	-0.221542	269.261	0.824839	271.516	341.163
PLAUR	ENSG00000011422	prostate	147	329	290.846	269.543	304.437	300.478	0.213368	273.67	0.831199	266.295	339.05
ANGPT2	ENSG00000091879	prostate	147	329	100.892	98.138	98.0491	99.2811	-0.212988	296.558	0.831483	88.4622	111.423
TIMP1	ENSG00000102265	prostate	147	329	6445.22	6050.57	4674.39	4760.75	-0.178152	224.013	0.858765	3888.06	5829.32
NKX2-5	ENSG00000183072	prostate	147	329	65.198	73.1776	80.2588	79.3408	0.176262	246.03	0.860233	69.7699	90.2246
CSF2	ENSG00000164400	prostate	147	329	70.2855	70.1897	67.7864	68.3501	-0.149314	247.912	0.881427	61.2771	76.2394
NCOA3	ENSG00000124151	prostate	147	329	334.526	296.842	311.79	309.51	0.13922	306.518	0.889368	279.012	343.343
CLSTN1	ENSG00000171603	prostate	147	329	2593.61	2373.86	2238.03	2248.98	-0.112752	218.591	0.910331	2065.08	2449.25
TP53	ENSG00000141510	prostate	147	329	263.319	270.947	247.572	248.81	-0.110915	305.183	0.911757	227.726	271.847
ADAM8	ENSG00000151651	prostate	147	329	150.796	160.453	160.491	161.242	-0.0926302	230.964	0.926278	146.01	178.063
HSD17B3	ENSG00000130948	prostate	147	329	152.442	164.203	141.922	142.78	-0.0812448	261.804	0.935309	123.365	165.251
IL6R	ENSG00000160712	prostate	147	329	187.397	193.187	185.226	184.502	0.0612619	257.206	0.951198	162.696	209.231
CTNNB1	ENSG00000168036	prostate	147	329	1670.05	1606.62	1516.52	1513.05	0.0533778	231.559	0.957477	1390.09	1646.88
