# Supplementary material for: Validation of proposed prostate cancer biomarkers with gene expression data: a long road to travel
Source: Cancer Metastasis Rev. 2014 Jan 30;33(2):657–71. doi: 10.1007/s10555-013-9470-4 (PMC4113682; doi:10.1007/s10555-013-9470-4)
Supplement: Supplementary file 6 — Functional categories of the markers in clusters of expression correlated markers (XLSX 110 kb) [file 10555_2013_9470_MOESM5_ESM.xlsx]

## Sheet: cluster 1
Category	Term	Count	%	PValue	Genes	List Total	Pop Hits	Pop Total	Fold Enrichment	Bonferroni	Benjamini	FDR
SP_PIR_KEYWORDS	signal	42	61.7647	5.2083e-16	A2M, CD8A, SPOCK2, FST, MMP7, TIMP4, IL32, B2M, TNFRSF1A, APOA2, TNFRSF11B, PTX3, HTR3A, FIGF, ANGPT2, SPP1, CYR61, KLK6, KNG1, EGFR, HYAL1, KLK7, KLK9, CD3G, FLT4, NPR1, ITGA3, HGF, IL6R, FRZB, KDR, LEP, C2ORF40, NOTCH3, VEGFC, SERPINF2, CXCL16, VEGFA, PECAM1, CTSB, ENG, IGFBP3	68	3250	19235	3.65552	1.14353e-13	1.14353e-13	6.99441e-13
UP_SEQ_FEATURE	signal peptide	42	61.7647	6.25617e-16	A2M, CD8A, SPOCK2, FST, MMP7, TIMP4, IL32, B2M, TNFRSF1A, APOA2, TNFRSF11B, PTX3, HTR3A, FIGF, ANGPT2, SPP1, CYR61, KLK6, KNG1, EGFR, HYAL1, KLK7, KLK9, CD3G, FLT4, NPR1, ITGA3, HGF, IL6R, FRZB, KDR, LEP, C2ORF40, NOTCH3, VEGFC, SERPINF2, CXCL16, VEGFA, PECAM1, CTSB, ENG, IGFBP3	68	3250	19113	3.63233	2.54463e-13	2.54463e-13	9.21485e-13
SP_PIR_KEYWORDS	Secreted	31	45.5882	6.28733e-15	A2M, CD8A, SPOCK2, FST, MMP7, TIMP4, IL32, B2M, TNFRSF1A, TNFRSF11B, APOA2, PTX3, FIGF, ANGPT2, CYR61, SPP1, EGFR, KNG1, KLK6, KLK7, HYAL1, KLK9, IL6R, FRZB, LEP, C2ORF40, VEGFC, SERPINF2, CXCL16, VEGFA, IGFBP3	68	1689	19235	5.19177	1.30362e-12	6.51812e-13	7.9714e-12
UP_SEQ_FEATURE	disulfide bond	38	55.8824	1.46026e-14	A2M, CD8A, SPOCK2, FST, TIMP4, B2M, TNFRSF1A, TNFRSF11B, APOA2, CXCR6, PTX3, HTR3A, FIGF, ANGPT2, CYR61, KNG1, EGFR, KLK6, HYAL1, KLK7, HPN, KLK9, CD3G, FLT4, NPR1, ITGA3, HGF, IL6R, FRZB, LEP, NOTCH3, VEGFC, SERPINF2, CXCL16, VEGFA, PECAM1, CTSB, IGFBP3	68	2819	19113	3.78886	5.59819e-12	2.79909e-12	2.0306e-11
SP_PIR_KEYWORDS	disulfide bond	38	55.8824	3.8443e-14	A2M, CD8A, SPOCK2, FST, TIMP4, B2M, TNFRSF1A, TNFRSF11B, APOA2, CXCR6, PTX3, HTR3A, FIGF, ANGPT2, CYR61, KNG1, EGFR, KLK6, HYAL1, KLK7, HPN, KLK9, CD3G, FLT4, NPR1, ITGA3, HGF, IL6R, FRZB, LEP, NOTCH3, VEGFC, SERPINF2, CXCL16, VEGFA, PECAM1, CTSB, IGFBP3	68	2924	19235	3.67612	7.91323e-12	2.63778e-12	4.83835e-11
GOTERM_CC_FAT	GO:0005576~extracellular region	35	51.4706	7.38613e-13	A2M, CD8A, SPOCK2, FST, MMP7, TIMP4, IL32, B2M, TNFRSF1A, TNFRSF11B, APOA2, PTX3, FIGF, ANGPT2, CYR61, SPP1, KNG1, EGFR, KLK6, KLK7, HYAL1, KLK9, HGF, IL6R, FRZB, LEP, C2ORF40, VEGFC, SERPINF2, CXCL16, VEGFA, PECAM1, CTSB, ENG, IGFBP3	62	2010	12782	3.58987	1.12272e-10	1.12272e-10	8.84071e-10
GOTERM_CC_FAT	GO:0005615~extracellular space	20	29.4118	1.97581e-10	EGFR, KNG1, HYAL1, A2M, MMP7, IL32, TIMP4, IL6R, LEP, VEGFC, APOA2, SERPINF2, CXCL16, PECAM1, VEGFA, IGFBP3, ENG, ANGPT2, FIGF, SPP1	62	685	12782	6.01931	3.00323e-08	1.50162e-08	2.36485e-07
GOTERM_CC_FAT	GO:0044421~extracellular region part	22	32.3529	1.32857e-09	EGFR, KNG1, HYAL1, A2M, SPOCK2, MMP7, IL32, TIMP4, IL6R, LEP, VEGFC, APOA2, TNFRSF11B, SERPINF2, CXCL16, PECAM1, VEGFA, IGFBP3, FIGF, ENG, ANGPT2, SPP1	62	960	12782	4.72453	2.01943e-07	6.73144e-08	1.59017e-06
SP_PIR_KEYWORDS	glycoprotein	37	54.4118	2.43655e-08	A2M, CD8A, SPOCK2, FST, B2M, TNFRSF1A, TNFRSF11B, CXCR6, PTX3, HTR3A, FIGF, ANGPT2, SPP1, KNG1, EGFR, KLK6, HYAL1, KLK7, HPN, KLK9, CD3G, FLT4, NPR1, ITGA3, HGF, IL6R, FRZB, KDR, NOTCH3, VEGFC, SERPINF2, CXCL16, VEGFA, PECAM1, CTSB, ENG, IGFBP3	68	4318	19235	2.42383	5.01927e-06	1.25482e-06	3.06873e-05
GOTERM_BP_FAT	GO:0032101~regulation of response to external stimulus	10	14.7059	4.06374e-08	LEP, KNG1, TNFRSF1A, A2M, CAV1, SERPINF2, VEGFA, IL6R, KDR, SPP1	63	159	13528	13.505	5.07955e-05	5.07955e-05	6.60309e-05
GOTERM_BP_FAT	GO:0010033~response to organic substance	17	25	9.8163e-08	EGFR, EGR1, A2M, CAV1, TIMP4, IL6R, B2M, LEP, TNFRSF1A, APOA2, TNFRSF11B, ID2, SERPINF2, CXCL16, ENO2, SPP1, CYR61	63	721	13528	5.06299	0.000122696	6.135e-05	0.000159503
GOTERM_CC_FAT	GO:0031091~platelet alpha granule	7	10.2941	2.47712e-07	VEGFC, A2M, SERPINF2, VEGFA, PECAM1, HGF, FIGF	62	56	12782	25.7702	3.76515e-05	9.41301e-06	0.000296487
KEGG_PATHWAY	hsa04060:Cytokine-cytokine receptor interaction	13	19.1176	3.06143e-07	EGFR, FLT4, HGF, IL6R, KDR, LEP, VEGFC, TNFRSF1A, TNFRSF11B, CXCL16, CXCR6, VEGFA, FIGF	40	262	5085	6.30773	2.08175e-05	2.08175e-05	0.000314951
UP_SEQ_FEATURE	glycosylation site:N-linked (GlcNAc...)	34	50	5.15683e-07	A2M, SPOCK2, FST, TNFRSF1A, TNFRSF11B, CXCR6, PTX3, HTR3A, FIGF, ANGPT2, SPP1, KNG1, EGFR, KLK6, KLK7, HYAL1, HPN, KLK9, CD3G, FLT4, NPR1, ITGA3, IL6R, FRZB, KDR, NOTCH3, VEGFC, SERPINF2, CXCL16, VEGFA, PECAM1, CTSB, ENG, IGFBP3	68	4129	19113	2.31448	0.000196971	6.56614e-05	0.000714454
GOTERM_CC_FAT	GO:0031093~platelet alpha granule lumen	6	8.82353	1.3757e-06	VEGFC, A2M, SERPINF2, VEGFA, HGF, FIGF	62	41	12782	30.1699	0.000209085	4.18205e-05	0.00164657
KEGG_PATHWAY	hsa04510:Focal adhesion	11	16.1765	1.73678e-06	EGFR, VEGFC, CAV1, FLT4, VEGFA, ITGA3, HGF, FLNC, FIGF, KDR, SPP1	40	201	5085	6.95709	0.000118094	5.90488e-05	0.00178674
GOTERM_CC_FAT	GO:0060205~cytoplasmic membrane-bounded vesicle lumen	6	8.82353	1.9719e-06	VEGFC, A2M, SERPINF2, VEGFA, HGF, FIGF	62	44	12782	28.1129	0.000299684	4.99536e-05	0.00236015
SP_PIR_KEYWORDS	transmembrane protein	13	19.1176	1.92799e-06	EGFR, HPN, CAV1, CD3G, CD8A, FLT4, NPR1, ITGA3, IL6R, KDR, TNFRSF1A, PECAM1, ENG	68	642	19235	5.72785	0.000397088	7.94302e-05	0.0024282
GOTERM_CC_FAT	GO:0031983~vesicle lumen	6	8.82353	2.4708e-06	VEGFC, A2M, SERPINF2, VEGFA, HGF, FIGF	62	46	12782	26.8906	0.000375492	5.36504e-05	0.00295727
GOTERM_BP_FAT	GO:0007167~enzyme linked receptor protein signaling pathway	11	16.1765	3.12612e-06	EGFR, VEGFC, CD8A, FLT4, CBL, FST, VEGFA, HGF, FIGF, ENG, KDR	63	342	13528	6.90653	0.00390003	0.0013017	0.00507945
GOTERM_BP_FAT	GO:0009611~response to wounding	13	19.1176	4.1667e-06	KLK6, KNG1, KLF6, A2M, IL6R, NOTCH3, TNFRSF1A, APOA2, SERPINF2, CTSB, PTX3, ENG, SPP1	63	530	13528	5.26697	0.00519484	0.00130125	0.00677017
GOTERM_BP_FAT	GO:0048514~blood vessel morphogenesis	9	13.2353	5.03314e-06	VEGFC, CAV1, VEGFA, FIGF, ENG, ANGPT2, WT1, KDR, CYR61	63	211	13528	9.15911	0.00627169	0.0012575	0.00817793
GOTERM_MF_FAT	GO:0019838~growth factor binding	7	10.2941	6.97498e-06	A2M, FLT4, IL6R, IGFBP3, ENG, KDR, CYR61	59	105	12983	14.6701	0.00171438	0.00171438	0.0090378
GOTERM_BP_FAT	GO:0007169~transmembrane receptor protein tyrosine kinase signaling pathway	9	13.2353	7.81321e-06	EGFR, VEGFC, CD8A, FLT4, CBL, VEGFA, HGF, FIGF, KDR	63	224	13528	8.62755	0.00971902	0.00162644	0.0126948
GOTERM_BP_FAT	GO:0001568~blood vessel development	9	13.2353	1.50093e-05	VEGFC, CAV1, VEGFA, FIGF, ENG, ANGPT2, WT1, KDR, CYR61	63	245	13528	7.88805	0.0185868	0.00267666	0.0243855
GOTERM_CC_FAT	GO:0030141~secretory granule	8	11.7647	2.24548e-05	C2ORF40, VEGFC, A2M, SERPINF2, VEGFA, PECAM1, HGF, FIGF	62	180	12782	9.16272	0.00340735	0.000426555	0.0268729
GOTERM_BP_FAT	GO:0010647~positive regulation of cell communication	10	14.7059	1.74025e-05	EGFR, LEP, KLK6, TNFRSF1A, CAV1, CD8A, NCOA3, VEGFA, IL6R, ENG	63	329	13528	6.52675	0.0215184	0.00271547	0.0282732
GOTERM_BP_FAT	GO:0001944~vasculature development	9	13.2353	1.78782e-05	VEGFC, CAV1, VEGFA, FIGF, ENG, ANGPT2, WT1, KDR, CYR61	63	251	13528	7.69949	0.0221001	0.00248003	0.029046
GOTERM_CC_FAT	GO:0044433~cytoplasmic vesicle part	8	11.7647	2.87051e-05	EGFR, VEGFC, A2M, SERPINF2, VEGFA, PECAM1, HGF, FIGF	62	187	12782	8.81973	0.00435373	0.000484687	0.0343518
GOTERM_BP_FAT	GO:0001570~vasculogenesis	5	7.35294	3.56715e-05	CAV1, VEGFA, ENG, WT1, KDR	63	41	13528	26.1866	0.0436106	0.00444909	0.0579461
GOTERM_CC_FAT	GO:0031982~vesicle	13	19.1176	6.36111e-05	EGFR, CAV1, A2M, HGF, ATM, C2ORF40, VEGFC, SERPINF2, PECAM1, VEGFA, CTSB, FIGF, SPP1	62	670	12782	4.00014	0.00962259	0.000966451	0.0761096
GOTERM_CC_FAT	GO:0031988~membrane-bounded vesicle	12	17.6471	6.69255e-05	EGFR, C2ORF40, VEGFC, A2M, SERPINF2, VEGFA, PECAM1, HGF, CTSB, FIGF, ATM, SPP1	62	568	12782	4.35552	0.0101214	0.000924392	0.0800739
GOTERM_BP_FAT	GO:0030335~positive regulation of cell migration	6	8.82353	5.30008e-05	EGFR, VEGFC, CXCL16, VEGFA, IL6R, KDR	63	89	13528	14.4762	0.0641057	0.00600487	0.0860851
GOTERM_BP_FAT	GO:0009967~positive regulation of signal transduction	9	13.2353	5.65717e-05	LEP, KLK6, TNFRSF1A, CAV1, CD8A, NCOA3, VEGFA, IL6R, ENG	63	295	13528	6.55109	0.0682741	0.00587572	0.0918826
GOTERM_BP_FAT	GO:0001525~angiogenesis	7	10.2941	5.75e-05	VEGFC, VEGFA, FIGF, ENG, ANGPT2, KDR, CYR61	63	148	13528	10.1562	0.0693547	0.00551375	0.0933896
SP_PIR_KEYWORDS	angiogenesis	5	7.35294	8.23629e-05	VEGFC, VEGFA, FIGF, ANGPT2, KDR	68	66	19235	21.4294	0.0168243	0.00282391	0.103683
SP_PIR_KEYWORDS	disease mutation	17	25	8.65469e-05	EGFR, HYAL1, CAV1, CD8A, FLT4, DPYS, MYH6, FRZB, WT1, ATM, B2M, LEP, NOTCH3, TNFRSF1A, TNFRSF11B, SERPINF2, ENG	68	1591	19235	3.02247	0.0176714	0.00254382	0.108948
GOTERM_BP_FAT	GO:0040017~positive regulation of locomotion	6	8.82353	8.40215e-05	EGFR, VEGFC, CXCL16, VEGFA, IL6R, KDR	63	98	13528	13.1467	0.0997037	0.00747417	0.136437
GOTERM_BP_FAT	GO:0051272~positive regulation of cell motion	6	8.82353	8.40215e-05	EGFR, VEGFC, CXCL16, VEGFA, IL6R, KDR	63	98	13528	13.1467	0.0997037	0.00747417	0.136437
GOTERM_MF_FAT	GO:0046983~protein dimerization activity	11	16.1765	0.000126572	EGFR, APOA2, CD3G, CD8A, VEGFA, ENO2, IL6R, HGF, MYH6, FIGF, ENG	59	542	12983	4.46598	0.0306588	0.0154487	0.163887
GOTERM_BP_FAT	GO:0030334~regulation of cell migration	7	10.2941	0.000119856	EGFR, VEGFC, CXCL16, VEGFA, IL6R, IGFBP3, KDR	63	169	13528	8.89415	0.139144	0.00993885	0.194573
GOTERM_CC_FAT	GO:0031410~cytoplasmic vesicle	12	17.6471	0.000198192	EGFR, C2ORF40, VEGFC, A2M, CAV1, SERPINF2, VEGFA, PECAM1, HGF, CTSB, FIGF, ATM	62	642	12782	3.85348	0.0296788	0.00250753	0.236958
GOTERM_CC_FAT	GO:0016023~cytoplasmic membrane-bounded vesicle	11	16.1765	0.00024944	EGFR, C2ORF40, VEGFC, A2M, SERPINF2, VEGFA, PECAM1, HGF, CTSB, FIGF, ATM	62	550	12782	4.12323	0.0372096	0.00291264	0.298146
GOTERM_BP_FAT	GO:0042127~regulation of cell proliferation	13	19.1176	0.000201905	EGFR, HYAL1, CAV1, FLT4, MMP7, IL6R, KDR, VEGFC, ID2, VEGFA, ENG, FIGF, IGFBP3	63	787	13528	3.547	0.223071	0.0156516	0.327566
GOTERM_BP_FAT	GO:0040012~regulation of locomotion	7	10.2941	0.000240124	EGFR, VEGFC, CXCL16, VEGFA, IL6R, IGFBP3, KDR	63	192	13528	7.8287	0.259323	0.0175033	0.389459
GOTERM_BP_FAT	GO:0048545~response to steroid hormone stimulus	7	10.2941	0.000240124	APOA2, A2M, CAV1, TNFRSF11B, ENO2, IL6R, SPP1	63	192	13528	7.8287	0.259323	0.0175033	0.389459
GOTERM_BP_FAT	GO:0051270~regulation of cell motion	7	10.2941	0.000246951	EGFR, VEGFC, CXCL16, VEGFA, IL6R, IGFBP3, KDR	63	193	13528	7.78814	0.265619	0.0170053	0.400512
GOTERM_BP_FAT	GO:0042698~ovulation cycle	5	7.35294	0.000247	EGFR, LEP, VEGFA, TIMP4, KDR	63	67	13528	16.0246	0.265664	0.0161207	0.400591
GOTERM_BP_FAT	GO:0031328~positive regulation of cellular biosynthetic process	12	17.6471	0.000247578	EGFR, EGR1, TNFRSF1A, KLF6, APOA2, NCOA3, VEGFA, NPR1, EAF2, PTX3, ENG, WT1	63	685	13528	3.7617	0.266194	0.0153564	0.401526
GOTERM_BP_FAT	GO:0009725~response to hormone stimulus	9	13.2353	0.000255726	LEP, APOA2, A2M, CAV1, TNFRSF11B, ENO2, TIMP4, IL6R, SPP1	63	367	13528	5.26586	0.273632	0.0151084	0.414715
SP_PIR_KEYWORDS	cleavage on pair of basic residues	7	10.2941	0.000359552	C2ORF40, KLK6, TNFRSF1A, VEGFC, APOA2, ITGA3, FIGF	68	271	19235	7.30654	0.0714036	0.0092174	0.4519
GOTERM_BP_FAT	GO:0009891~positive regulation of biosynthetic process	12	17.6471	0.00028055	EGFR, EGR1, TNFRSF1A, KLF6, APOA2, NCOA3, VEGFA, NPR1, EAF2, PTX3, ENG, WT1	63	695	13528	3.70757	0.295831	0.0158162	0.454887
UP_SEQ_FEATURE	sequence variant	56	82.3529	0.000470948	A2M, CD8A, FST, PDLIM4, MMP7, B2M, HMHA1, TNFRSF11B, CXCR6, ANGPT2, CYR61, EGFR, KNG1, EGR1, HYAL1, CD3G, COL23A1, IL6R, MYH6, FLNC, TACC1, NCOA3, SERPINF2, RAGE, CTSB, CAV1, SPOCK2, AKAP12, DPYS, IL32, WT1, ALDH1A1, TNFRSF1A, ENO2, NDRG1, HTR3A, PTX3, SPP1, KLK6, NES, FLT4, CBL, NPR1, ITGA3, HGF, FRZB, ATM, KDR, C2ORF40, LEP, NOTCH3, CXCL16, RASSF2, PECAM1, IGFBP3, ENG	68	11992	19113	1.31255	0.164683	0.0439892	0.650507
GOTERM_BP_FAT	GO:0007166~cell surface receptor linked signal transduction	20	29.4118	0.000442142	EGFR, KNG1, CD3G, CD8A, FLT4, FST, CBL, AKAP12, NPR1, ITGA3, HGF, FRZB, KDR, NOTCH3, VEGFC, CXCL16, VEGFA, CXCR6, FIGF, ENG	63	1856	13528	2.3139	0.424663	0.0237482	0.716011
UP_SEQ_FEATURE	domain:Peptidase S1	5	7.35294	0.00052373	KLK6, KLK7, HPN, KLK9, HGF	68	106	19113	13.2582	0.181365	0.0392331	0.723168
GOTERM_BP_FAT	GO:0009719~response to endogenous stimulus	9	13.2353	0.000494549	LEP, APOA2, A2M, CAV1, TNFRSF11B, ENO2, TIMP4, IL6R, SPP1	63	405	13528	4.77178	0.461161	0.0254351	0.800559
GOTERM_BP_FAT	GO:0044057~regulation of system process	8	11.7647	0.000508007	EGFR, LEP, EGR1, APOA2, CAV1, FST, NPR1, MYH6	63	309	13528	5.55936	0.470155	0.0250868	0.822262
INTERPRO	IPR001314:Peptidase S1A, chymotrypsin	5	7.35294	0.00068312	KLK6, KLK7, HPN, KLK9, HGF	65	104	16659	12.3217	0.130124	0.130124	0.855608
GOTERM_MF_FAT	GO:0042803~protein homodimerization activity	8	11.7647	0.000682329	APOA2, CD8A, VEGFA, ENO2, IL6R, MYH6, FIGF, ENG	59	334	12983	5.27068	0.15457	0.0544326	0.880563
GOTERM_BP_FAT	GO:0051173~positive regulation of nitrogen compound metabolic process	11	16.1765	0.000636597	EGFR, EGR1, TNFRSF1A, KLF6, NCOA3, VEGFA, NPR1, EAF2, PTX3, ENG, WT1	63	644	13528	3.66775	0.54887	0.0301514	1.02939
GOTERM_BP_FAT	GO:0006954~inflammatory response	8	11.7647	0.00068554	KNG1, TNFRSF1A, APOA2, A2M, SERPINF2, IL6R, PTX3, SPP1	63	325	13528	5.28567	0.575659	0.0312501	1.10812
INTERPRO	IPR001254:Peptidase S1 and S6, chymotrypsin/Hap	5	7.35294	0.00102783	KLK6, KLK7, HPN, KLK9, HGF	65	116	16659	11.0471	0.189242	0.0995791	1.2848
GOTERM_BP_FAT	GO:0042327~positive regulation of phosphorylation	5	7.35294	0.00100787	EGFR, VEGFC, CAV1, IL6R, ENG	63	97	13528	11.0686	0.716482	0.0440189	1.62515
GOTERM_MF_FAT	GO:0019955~cytokine binding	5	7.35294	0.00140761	TNFRSF1A, A2M, CXCR6, IL6R, ENG	59	109	12983	10.0941	0.292852	0.0829825	1.8087
GOTERM_BP_FAT	GO:0045937~positive regulation of phosphate metabolic process	5	7.35294	0.00112903	EGFR, VEGFC, CAV1, IL6R, ENG	63	100	13528	10.7365	0.756365	0.047526	1.81883
GOTERM_BP_FAT	GO:0010562~positive regulation of phosphorus metabolic process	5	7.35294	0.00112903	EGFR, VEGFC, CAV1, IL6R, ENG	63	100	13528	10.7365	0.756365	0.047526	1.81883
GOTERM_BP_FAT	GO:0001932~regulation of protein amino acid phosphorylation	6	8.82353	0.00115937	EGFR, VEGFC, CAV1, IL6R, IGFBP3, ENG	63	173	13528	7.44729	0.765442	0.0471855	1.86727
GOTERM_MF_FAT	GO:0042802~identical protein binding	10	14.7059	0.00198254	EGFR, APOA2, CAV1, CD8A, VEGFA, ENO2, IL6R, MYH6, FIGF, ENG	59	640	12983	3.43829	0.386264	0.0930229	2.53875
GOTERM_BP_FAT	GO:0008015~blood circulation	6	8.82353	0.00159821	KNG1, CAV1, VEGFA, NPR1, MYH6, ENG	63	186	13528	6.92678	0.864578	0.0624597	2.5655
GOTERM_BP_FAT	GO:0003013~circulatory system process	6	8.82353	0.00159821	KNG1, CAV1, VEGFA, NPR1, MYH6, ENG	63	186	13528	6.92678	0.864578	0.0624597	2.5655
GOTERM_BP_FAT	GO:0010604~positive regulation of macromolecule metabolic process	12	17.6471	0.00160204	EGR1, TNFRSF1A, KLF6, VEGFC, APOA2, CAV1, NCOA3, VEGFA, IL6R, EAF2, ENG, WT1	63	857	13528	3.00672	0.865226	0.0607089	2.57157
GOTERM_BP_FAT	GO:0032504~multicellular organism reproduction	9	13.2353	0.00163118	EGFR, LEP, CAV1, FST, VEGFA, TIMP4, ATM, WT1, KDR	63	487	13528	3.96832	0.870054	0.0599643	2.61776
GOTERM_BP_FAT	GO:0048609~reproductive process in a multicellular organism	9	13.2353	0.00163118	EGFR, LEP, CAV1, FST, VEGFA, TIMP4, ATM, WT1, KDR	63	487	13528	3.96832	0.870054	0.0599643	2.61776
GOTERM_CC_FAT	GO:0043235~receptor complex	5	7.35294	0.0022567	CD3G, CD8A, ITGA3, IL6R, ENG	62	116	12782	8.88626	0.29065	0.0242306	2.66787
GOTERM_BP_FAT	GO:0051094~positive regulation of developmental process	7	10.2941	0.0016722	LEP, TNFRSF1A, VEGFC, ID2, FST, IL6R, IGFBP3	63	278	13528	5.40687	0.87656	0.0596748	2.68276
GOTERM_BP_FAT	GO:0008406~gonad development	5	7.35294	0.00171666	LEP, FST, VEGFA, WT1, KDR	63	112	13528	9.58617	0.883243	0.0595171	2.75315
GOTERM_BP_FAT	GO:0006952~defense response	10	14.7059	0.00183674	KNG1, TNFRSF1A, APOA2, A2M, SERPINF2, CXCL16, IL32, IL6R, PTX3, SPP1	63	615	13528	3.49155	0.899544	0.0618395	2.94305
GOTERM_MF_FAT	GO:0046982~protein heterodimerization activity	6	8.82353	0.00231431	EGFR, APOA2, CD3G, ENO2, HGF, MYH6	59	208	12983	6.34762	0.434464	0.0906242	2.95774
SMART	SM00020:Tryp_SPc	5	7.35294	0.00319268	KLK6, KLK7, HPN, KLK9, HGF	49	116	9079	7.98645	0.158594	0.158594	3.08417
GOTERM_BP_FAT	GO:0031667~response to nutrient levels	6	8.82353	0.00205618	LEP, A2M, CAV1, TNFRSF11B, NES, SPP1	63	197	13528	6.54	0.923684	0.0671746	3.28918
GOTERM_CC_FAT	GO:0005887~integral to plasma membrane	14	20.5882	0.00346091	HPN, CAV1, CD3G, CD8A, FLT4, NPR1, ITGA3, IL6R, KDR, NOTCH3, TNFRSF1A, CXCR6, HTR3A, ENG	62	1188	12782	2.42951	0.40961	0.0345215	4.06464
GOTERM_BP_FAT	GO:0048608~reproductive structure development	5	7.35294	0.00263785	LEP, FST, VEGFA, WT1, KDR	63	126	13528	8.52104	0.963178	0.0832185	4.20106
GOTERM_BP_FAT	GO:0045137~development of primary sexual characteristics	5	7.35294	0.0027144	LEP, FST, VEGFA, WT1, KDR	63	127	13528	8.45394	0.966547	0.0834312	4.32045
GOTERM_BP_FAT	GO:0008284~positive regulation of cell proliferation	8	11.7647	0.00275528	EGFR, VEGFC, ID2, FLT4, VEGFA, IL6R, FIGF, KDR	63	414	13528	4.14938	0.968218	0.0826087	4.38416
GOTERM_BP_FAT	GO:0048511~rhythmic process	5	7.35294	0.00279245	EGFR, LEP, VEGFA, TIMP4, KDR	63	128	13528	8.3879	0.969665	0.0817217	4.44206
GOTERM_BP_FAT	GO:0042493~response to drug	6	8.82353	0.00306345	APOA2, CAV1, TNFRSF11B, NES, ENO2, TIMP4	63	216	13528	5.96473	0.978403	0.087269	4.86315
GOTERM_CC_FAT	GO:0031226~intrinsic to plasma membrane	14	20.5882	0.00420041	HPN, CAV1, CD3G, CD8A, FLT4, NPR1, ITGA3, IL6R, KDR, NOTCH3, TNFRSF1A, CXCR6, HTR3A, ENG	62	1215	12782	2.37552	0.472605	0.0391989	4.91325
GOTERM_BP_FAT	GO:0009991~response to extracellular stimulus	6	8.82353	0.00331418	LEP, A2M, CAV1, TNFRSF11B, NES, SPP1	63	220	13528	5.85628	0.984229	0.0919924	5.25119
UP_SEQ_FEATURE	mutagenesis site	16	23.5294	0.0041661	EGFR, KLK7, CD3G, CD8A, CBL, IL6R, HGF, FLNC, WT1, ATM, B2M, VEGFC, TNFRSF11B, NCOA3, PECAM1, HTR3A	68	2045	19113	2.19911	0.797046	0.233404	5.61991
GOTERM_MF_FAT	GO:0030247~polysaccharide binding	5	7.35294	0.00491488	KNG1, VEGFA, PTX3, ENG, CYR61	59	154	12983	7.14451	0.702411	0.158987	6.18486
GOTERM_MF_FAT	GO:0001871~pattern binding	5	7.35294	0.00491488	KNG1, VEGFA, PTX3, ENG, CYR61	59	154	12983	7.14451	0.702411	0.158987	6.18486
GOTERM_MF_FAT	GO:0004252~serine-type endopeptidase activity	5	7.35294	0.00491488	KLK6, KLK7, HPN, KLK9, HGF	59	154	12983	7.14451	0.702411	0.158987	6.18486
INTERPRO	IPR013783:Immunoglobulin-like fold	8	11.7647	0.00517219	CD3G, CD8A, FLT4, PECAM1, IL6R, FLNC, KDR, B2M	65	553	16659	3.70766	0.652804	0.297157	6.31265
GOTERM_CC_FAT	GO:0044459~plasma membrane part	20	29.4118	0.00550333	EGFR, CAV1, HPN, CD3G, COL23A1, CD8A, FLT4, CBL, NPR1, ITGA3, IL6R, MYH6, B2M, KDR, NOTCH3, TNFRSF1A, CXCR6, CTSB, HTR3A, ENG	62	2203	12782	1.87164	0.567778	0.0481446	6.39172
SP_PIR_KEYWORDS	differentiation	7	10.2941	0.00527853	NOTCH3, VEGFC, VEGFA, FRZB, FIGF, ANGPT2, KDR	68	460	19235	4.30451	0.66387	0.11409	6.44841
GOTERM_BP_FAT	GO:0030097~hemopoiesis	6	8.82353	0.00446678	EGR1, KLF6, ID2, CD8A, VEGFA, KDR	63	236	13528	5.45924	0.996287	0.119426	7.01597
GOTERM_CC_FAT	GO:0009986~cell surface	7	10.2941	0.00614665	CAV1, COL23A1, CD8A, VEGFA, IL6R, CTSB, ENG	62	348	12782	4.14692	0.608267	0.0507331	7.11392
SP_PIR_KEYWORDS	Immunoglobulin domain	7	10.2941	0.00584988	CD3G, CD8A, FLT4, PECAM1, IL6R, KDR, B2M	68	470	19235	4.21292	0.701389	0.113843	7.12292
GOTERM_MF_FAT	GO:0008083~growth factor activity	5	7.35294	0.00574749	LEP, VEGFC, VEGFA, HGF, FIGF	59	161	12983	6.83388	0.757792	0.162425	7.19695
GOTERM_BP_FAT	GO:0007548~sex differentiation	5	7.35294	0.00503853	LEP, FST, VEGFA, WT1, KDR	63	151	13528	7.11027	0.998189	0.130914	7.8799
GOTERM_MF_FAT	GO:0004175~endopeptidase activity	7	10.2941	0.00636955	KLK6, KLK7, HPN, KLK9, MMP7, HGF, CTSB	59	375	12983	4.10762	0.792354	0.160256	7.94653
GOTERM_BP_FAT	GO:0051240~positive regulation of multicellular organismal process	6	8.82353	0.00513939	EGFR, CAV1, SERPINF2, FST, IL6R, SPP1	63	244	13528	5.28025	0.998405	0.130657	8.03152
SP_PIR_KEYWORDS	receptor	13	19.1176	0.00795886	EGFR, CD3G, FLT4, NPR1, ITGA3, IL6R, KDR, NOTCH3, TNFRSF1A, TNFRSF11B, NCOA3, CXCR6, HTR3A	68	1583	19235	2.32298	0.807197	0.138986	9.57413
SP_PIR_KEYWORDS	duplication	5	7.35294	0.00822804	EGFR, KNG1, TNFRSF1A, FST, ITGA3	68	228	19235	6.20324	0.817679	0.132233	9.88266
GOTERM_MF_FAT	GO:0008236~serine-type peptidase activity	5	7.35294	0.00815004	KLK6, KLK7, HPN, KLK9, HGF	59	178	12983	6.1812	0.866429	0.182343	10.0612
GOTERM_BP_FAT	GO:0048534~hemopoietic or lymphoid organ development	6	8.82353	0.00669561	EGR1, KLF6, ID2, CD8A, VEGFA, KDR	63	260	13528	4.95531	0.999775	0.163621	10.3414
GOTERM_BP_FAT	GO:0051241~negative regulation of multicellular organismal process	5	7.35294	0.00673029	KNG1, CAV1, TNFRSF11B, VEGFA, IL6R	63	164	13528	6.54665	0.999784	0.161265	10.3923
GOTERM_MF_FAT	GO:0017171~serine hydrolase activity	5	7.35294	0.00846999	KLK6, KLK7, HPN, KLK9, HGF	59	180	12983	6.11252	0.876621	0.173228	10.4364
GOTERM_BP_FAT	GO:0003006~reproductive developmental process	6	8.82353	0.00691102	LEP, FST, VEGFA, WT1, KDR, SPP1	63	262	13528	4.91748	0.999828	0.162148	10.6568
SP_PIR_KEYWORDS	ATP	5	7.35294	0.00926054	EGFR, FLT4, NPR1, MYH6, KDR	68	236	19235	5.99296	0.852888	0.137075	11.0572
GOTERM_BP_FAT	GO:0045935~positive regulation of nucleobase, nucleoside, nucleotide and nucleic acid metabolic process	9	13.2353	0.00735179	EGR1, TNFRSF1A, KLF6, NCOA3, VEGFA, NPR1, EAF2, ENG, WT1	63	624	13528	3.09707	0.999901	0.168458	11.299
GOTERM_BP_FAT	GO:0002520~immune system development	6	8.82353	0.00855708	EGR1, KLF6, ID2, CD8A, VEGFA, KDR	63	276	13528	4.66805	0.999978	0.18993	13.0329
GOTERM_BP_FAT	GO:0010557~positive regulation of macromolecule biosynthetic process	9	13.2353	0.00963471	EGR1, TNFRSF1A, KLF6, APOA2, NCOA3, VEGFA, EAF2, ENG, WT1	63	654	13528	2.955	0.999994	0.20763	14.5562

## Sheet: cluster 2
Category	Term	Count	%	PValue	Genes	List Total	Pop Hits	Pop Total	Fold Enrichment	Bonferroni	Benjamini	FDR
GOTERM_CC_FAT	GO:0044421~extracellular region part	13	44.8276	6.25939e-08	PSAP, MMP9, CHI3L1, POSTN, TIMP2, MMP2, CXCL12, MMP13, TNFSF11, SERPINF1, CD44, HMOX1, COL1A1	26	960	12782	6.65729	5.07009e-06	5.07009e-06	6.67083e-05
SP_PIR_KEYWORDS	signal	18	62.069	2.31861e-07	PSAP, MMP9, CHI3L1, CD276, ACP5, POSTN, TIMP2, MMP13, MMP2, CXCL12, SERPINF1, CD44, ADAM2, PDGFRB, COL1A1, CD14, PLAU, CSF1R	29	3250	19235	3.67353	3.36193e-05	3.36193e-05	0.000275255
UP_SEQ_FEATURE	disulfide bond	17	58.6207	2.48511e-07	PSAP, MMP9, CHI3L1, CD276, ACP5, POSTN, TIMP2, MMP2, CXCL12, MMP13, CD44, ADAM2, PDGFRB, COL1A1, CD14, PLAU, CSF1R	29	2819	19113	3.97452	4.6222e-05	4.6222e-05	0.000307778
UP_SEQ_FEATURE	signal peptide	18	62.069	2.54974e-07	PSAP, MMP9, CHI3L1, CD276, ACP5, POSTN, TIMP2, MMP13, MMP2, CXCL12, SERPINF1, CD44, ADAM2, PDGFRB, COL1A1, CD14, PLAU, CSF1R	29	3250	19113	3.65023	4.7424e-05	2.37123e-05	0.000315782
SP_PIR_KEYWORDS	disulfide bond	17	58.6207	3.804e-07	PSAP, MMP9, CHI3L1, CD276, ACP5, POSTN, TIMP2, MMP2, CXCL12, MMP13, CD44, ADAM2, PDGFRB, COL1A1, CD14, PLAU, CSF1R	29	2924	19235	3.85626	5.51565e-05	2.75786e-05	0.000451595
GOTERM_CC_FAT	GO:0005576~extracellular region	16	55.1724	5.73259e-07	PSAP, MMP9, CHI3L1, POSTN, TIMP2, MMP2, CXCL12, MMP13, TNFSF11, SERPINF1, CD44, HMOX1, ADAM2, COL1A1, CD14, PLAU	26	2010	12782	3.91336	4.64329e-05	2.32167e-05	0.000610939
GOTERM_CC_FAT	GO:0031012~extracellular matrix	8	27.5862	3.10399e-06	CD44, MMP9, CHI3L1, POSTN, COL1A1, TIMP2, MMP13, MMP2	26	345	12782	11.3998	0.000251392	8.38044e-05	0.00330798
GOTERM_BP_FAT	GO:0001501~skeletal system development	8	27.5862	2.24648e-06	TNFSF11, MMP9, PDGFRB, ACP5, POSTN, COL1A1, MMP13, MMP2	28	319	13528	12.1164	0.00148158	0.00148158	0.00336109
SP_PIR_KEYWORDS	extracellular matrix	6	20.6897	2.30033e-05	MMP9, POSTN, COL1A1, TIMP2, MMP13, MMP2	29	241	19235	16.5131	0.00332996	0.00111122	0.0273051
GOTERM_CC_FAT	GO:0005578~proteinaceous extracellular matrix	7	24.1379	2.7829e-05	MMP9, CHI3L1, POSTN, COL1A1, TIMP2, MMP13, MMP2	26	320	12782	10.7541	0.00225164	0.000563386	0.0296543
GOTERM_CC_FAT	GO:0005615~extracellular space	9	31.0345	3.12846e-05	TNFSF11, SERPINF1, PSAP, HMOX1, MMP9, CHI3L1, MMP13, CXCL12, MMP2	26	685	12782	6.45918	0.00253089	0.000506691	0.033336
UP_SEQ_FEATURE	glycosylation site:N-linked (GlcNAc...)	17	58.6207	4.48339e-05	PSAP, MMP9, CD276, CHI3L1, ACP5, POSTN, MMP2, MMP13, TNFSF11, SERPINF1, CD44, ADAM2, PDGFRB, COL1A1, CD14, PLAU, CSF1R	29	4129	19113	2.71353	0.00830462	0.0027759	0.0555122
SP_PIR_KEYWORDS	glycoprotein	17	58.6207	7.36742e-05	PSAP, MMP9, CD276, CHI3L1, ACP5, POSTN, MMP2, MMP13, TNFSF11, SERPINF1, CD44, ADAM2, PDGFRB, COL1A1, CD14, PLAU, CSF1R	29	4318	19235	2.61132	0.0106263	0.00266723	0.087428
SP_PIR_KEYWORDS	Secreted	11	37.931	7.94847e-05	TNFSF11, SERPINF1, MMP9, CHI3L1, POSTN, COL1A1, TIMP2, MMP13, CXCL12, MMP2, PLAU	29	1689	19235	4.31974	0.0114596	0.00230249	0.0943202
GOTERM_BP_FAT	GO:0060348~bone development	5	17.2414	9.7138e-05	TNFSF11, ACP5, COL1A1, MMP13, MMP2	28	123	13528	19.64	0.0621021	0.0315487	0.145237
GOTERM_BP_FAT	GO:0051240~positive regulation of multicellular organismal process	6	20.6897	0.000106911	TNFSF11, HMOX1, SPHK1, CD276, PYCARD, CD14	28	244	13528	11.8806	0.0681329	0.0232472	0.159839
GOTERM_BP_FAT	GO:0001568~blood vessel development	6	20.6897	0.00010899	CD44, HMOX1, COL1A1, CXCL12, MMP2, PLAU	28	245	13528	11.8321	0.0694106	0.0178235	0.162944
GOTERM_BP_FAT	GO:0001944~vasculature development	6	20.6897	0.000122123	CD44, HMOX1, COL1A1, CXCL12, MMP2, PLAU	28	251	13528	11.5492	0.0774431	0.015992	0.182563
GOTERM_BP_FAT	GO:0030334~regulation of cell migration	5	17.2414	0.000329585	HMOX1, MMP9, SPHK1, PDGFRB, CXCL12	28	169	13528	14.2942	0.195522	0.0356108	0.491987
GOTERM_BP_FAT	GO:0001817~regulation of cytokine production	5	17.2414	0.000427635	HMOX1, CD276, PYCARD, NFKB1, CD14	28	181	13528	13.3465	0.245952	0.0395261	0.637913
GOTERM_BP_FAT	GO:0040012~regulation of locomotion	5	17.2414	0.000534432	HMOX1, MMP9, SPHK1, PDGFRB, CXCL12	28	192	13528	12.5818	0.297296	0.043144	0.796631
GOTERM_BP_FAT	GO:0051270~regulation of cell motion	5	17.2414	0.000545	HMOX1, MMP9, SPHK1, PDGFRB, CXCL12	28	193	13528	12.5167	0.302183	0.039189	0.812323
GOTERM_MF_FAT	GO:0004175~endopeptidase activity	6	20.6897	0.000935153	MMP9, ADAM2, PYCARD, MMP13, MMP2, PLAU	28	375	12983	7.41886	0.0977963	0.0977963	1.05149
GOTERM_BP_FAT	GO:0008283~cell proliferation	6	20.6897	0.00152572	SERPINF1, HMOX1, FSCN1, CD276, CXCL12, CSF1R	28	436	13528	6.64875	0.634958	0.095863	2.2586
GOTERM_BP_FAT	GO:0051094~positive regulation of developmental process	5	17.2414	0.00210979	TNFSF11, SERPINF1, SPHK1, CD276, NFKB1	28	278	13528	8.68962	0.751903	0.119021	3.11056
KEGG_PATHWAY	hsa05200:Pathways in cancer	6	20.6897	0.00461137	MMP9, RASSF1, PDGFRB, NFKB1, MMP2, CSF1R	19	328	5085	4.8957	0.187786	0.187786	4.2536
GOTERM_MF_FAT	GO:0070011~peptidase activity, acting on L-amino acid peptides	6	20.6897	0.00494787	MMP9, ADAM2, PYCARD, MMP13, MMP2, PLAU	28	549	12983	5.06753	0.420516	0.238761	5.44996
GOTERM_MF_FAT	GO:0008233~peptidase activity	6	20.6897	0.00596953	MMP9, ADAM2, PYCARD, MMP13, MMP2, PLAU	28	574	12983	4.84681	0.482433	0.197111	6.541
SP_PIR_KEYWORDS	metal-binding	11	37.931	0.00689481	MICAL2, HMOX1, MMP9, RASSF1, MT2A, ACP5, TIMP2, SNAI2, MMP13, MMP2, MT1G	29	2972	19235	2.45492	0.633299	0.153971	7.88532
GOTERM_BP_FAT	GO:0009628~response to abiotic stimulus	5	17.2414	0.00576158	TNFSF11, ADAM2, COL1A1, SNAI2, MMP13	28	368	13528	6.56444	0.977932	0.272254	8.28213

## Sheet: cluster 3
Category	Term	Count	%	PValue	Genes	List Total	Pop Hits	Pop Total	Fold Enrichment	Bonferroni	Benjamini	FDR
UP_SEQ_FEATURE	active site:Charge relay system	8	19.0476	1.79301e-07	TMPRSS2, FOLH1, KLK2, KLK3, KLK4, KLK1, KLK15, DPP4	42	196	19113	18.5743	2.86877e-05	2.86877e-05	0.000216503
SP_PIR_KEYWORDS	Serine protease	7	16.6667	4.103e-07	TMPRSS2, KLK2, KLK3, KLK4, KLK1, KLK15, DPP4	42	136	19235	23.5723	6.19534e-05	6.19534e-05	0.000490528
GOTERM_MF_FAT	GO:0004252~serine-type endopeptidase activity	7	16.6667	2.14761e-06	TMPRSS2, KLK2, KLK3, KLK4, KLK1, KLK15, DPP4	34	154	12983	17.357	0.000309208	0.000309208	0.00254645
UP_SEQ_FEATURE	domain:Peptidase S1	6	14.2857	3.0503e-06	TMPRSS2, KLK2, KLK3, KLK4, KLK1, KLK15	42	106	19113	25.7588	0.00048793	0.000243995	0.00368314
GOTERM_MF_FAT	GO:0008236~serine-type peptidase activity	7	16.6667	4.97157e-06	TMPRSS2, KLK2, KLK3, KLK4, KLK1, KLK15, DPP4	34	178	12983	15.0167	0.000715651	0.00035789	0.00589477
INTERPRO	IPR001314:Peptidase S1A, chymotrypsin	6	14.2857	5.39516e-06	TMPRSS2, KLK2, KLK3, KLK4, KLK1, KLK15	42	104	16659	22.8832	0.000636428	0.000636428	0.00617426
GOTERM_MF_FAT	GO:0017171~serine hydrolase activity	7	16.6667	5.30231e-06	TMPRSS2, KLK2, KLK3, KLK4, KLK1, KLK15, DPP4	34	180	12983	14.8498	0.000763244	0.000254479	0.00628692
INTERPRO	IPR018114:Peptidase S1/S6, chymotrypsin/Hap, active site	6	14.2857	5.65472e-06	TMPRSS2, KLK2, KLK3, KLK4, KLK1, KLK15	42	105	16659	22.6653	0.000667036	0.000333574	0.00647128
INTERPRO	IPR001254:Peptidase S1 and S6, chymotrypsin/Hap	6	14.2857	9.2082e-06	TMPRSS2, KLK2, KLK3, KLK4, KLK1, KLK15	42	116	16659	20.516	0.00108598	0.000362125	0.0105377
SMART	SM00020:Tryp_SPc	6	14.2857	1.65762e-05	TMPRSS2, KLK2, KLK3, KLK4, KLK1, KLK15	27	116	9079	17.3927	0.000464028	0.000464028	0.0138662
UP_SEQ_FEATURE	disulfide bond	18	42.8571	3.06747e-05	TMEFF2, CGA, TMPRSS2, CRISP3, KLK2, KLK3, MSMB, KLK4, KLK1, OR51E2, ALCAM, AZGP1, IGF1R, PLA2G2A, SPON2, RAMP1, KLK15, DPP4	42	2819	19113	2.90574	0.004896	0.00163467	0.037033
SP_PIR_KEYWORDS	disulfide bond	18	42.8571	4.5649e-05	TMEFF2, CGA, TMPRSS2, CRISP3, KLK2, KLK3, MSMB, KLK4, KLK1, OR51E2, ALCAM, AZGP1, IGF1R, PLA2G2A, SPON2, RAMP1, KLK15, DPP4	42	2924	19235	2.81928	0.00686945	0.00344064	0.0545615
SP_PIR_KEYWORDS	Protease	8	19.0476	6.5515e-05	TMPRSS2, FOLH1, KLK2, KLK3, KLK4, KLK1, KLK15, DPP4	42	484	19235	7.56985	0.00984432	0.00329227	0.0782976
SP_PIR_KEYWORDS	zymogen	6	14.2857	7.35033e-05	TMPRSS2, KLK2, KLK3, KLK4, KLK1, KLK15	42	206	19235	13.3391	0.011038	0.00277101	0.0878407
GOTERM_MF_FAT	GO:0004175~endopeptidase activity	7	16.6667	0.000319027	TMPRSS2, KLK2, KLK3, KLK4, KLK1, KLK15, DPP4	34	375	12983	7.12792	0.0449077	0.0114211	0.377625
GOTERM_MF_FAT	GO:0070011~peptidase activity, acting on L-amino acid peptides	8	19.0476	0.00038077	TMPRSS2, FOLH1, KLK2, KLK3, KLK4, KLK1, KLK15, DPP4	34	549	12983	5.56434	0.0533646	0.0109083	0.450558
GOTERM_MF_FAT	GO:0008233~peptidase activity	8	19.0476	0.000498104	TMPRSS2, FOLH1, KLK2, KLK3, KLK4, KLK1, KLK15, DPP4	34	574	12983	5.32199	0.0692317	0.0118863	0.589022
SP_PIR_KEYWORDS	Secreted	12	28.5714	0.000615785	TMEFF2, CGA, AZGP1, CRISP3, TMPRSS2, MSMB, KLK3, KLK4, AMACR, SPON2, KLK15, DPP4	42	1689	19235	3.25383	0.0888175	0.0184305	0.733716
SP_PIR_KEYWORDS	signal	17	40.4762	0.000616452	TMEFF2, CGA, CRISP3, KLK2, KLK3, MSMB, KLK4, AMACR, KLK1, ALCAM, IGF1R, AZGP1, TMEM66, PLA2G2A, SPON2, RAMP1, KLK15	42	3250	19235	2.39557	0.0889094	0.015399	0.734508
UP_SEQ_FEATURE	signal peptide	17	40.4762	0.000662765	TMEFF2, CGA, CRISP3, KLK2, KLK3, MSMB, KLK4, AMACR, KLK1, ALCAM, IGF1R, AZGP1, TMEM66, PLA2G2A, SPON2, RAMP1, KLK15	42	3250	19113	2.38037	0.100645	0.0261708	0.797351
GOTERM_CC_FAT	GO:0005576~extracellular region	14	33.3333	0.0012366	TMEFF2, TMPRSS2, CRISP3, CGA, KLK3, MSMB, KLK4, AMACR, AZGP1, PLA2G2A, SPON2, KLK15, RAMP1, DPP4	35	2010	12782	2.54368	0.13585	0.13585	1.40611
SP_PIR_KEYWORDS	glycoprotein	19	45.2381	0.0018213	TMEFF2, CGA, TMPRSS2, CRISP3, KLK2, KLK3, KLK4, KLK1, OR51E2, ABCA5, ALCAM, AZGP1, IGF1R, FOLH1, ABCC4, TRPV6, SPON2, KLK15, DPP4	42	4318	19235	2.01518	0.24063	0.0385607	2.15584
UP_SEQ_FEATURE	glycosylation site:N-linked (GlcNAc...)	18	42.8571	0.00326607	TMEFF2, CGA, TMPRSS2, CRISP3, KLK2, KLK3, KLK4, KLK1, OR51E2, ABCA5, ALCAM, IGF1R, AZGP1, FOLH1, ABCC4, TRPV6, KLK15, DPP4	42	4129	19113	1.98384	0.407513	0.0993922	3.87319
UP_SEQ_FEATURE	mutagenesis site	11	26.1905	0.00965728	KCNMA1, IGF1R, TMPRSS2, FOLH1, AR, MAP3K5, ILK, TRPV6, SPON2, DPP4, SIM2	42	2045	19113	2.44782	0.788319	0.228006	11.0572

## Sheet: cluster 4
Category	Term	Count	%	PValue	Genes	List Total	Pop Hits	Pop Total	Fold Enrichment	Bonferroni	Benjamini	FDR
GOTERM_BP_FAT	GO:0042127~regulation of cell proliferation	48	22.8571	2.05594e-17	CSF2, FGFR1, MVD, PTGS2, MARCKSL1, CSF1, SOX2, BAP1, GJA1, ZEB1, SOX9, GLI2, PTEN, TGFB1, SHH, IL11, TGFB2, TIMP1, PIN1, CTNNB1, GLI1, STAT6, AZGP1, IGF1R, KRT5, BCL2, ILK, SHC1, RARB, THBS1, MYC, DHCR24, APC, IL6, IL8, ANXA1, TP53, SMAD4, SMAD3, BRCA2, SMAD2, BRCA1, MAPK1, SMO, CDKN1A, HIF1A, CCND2, PTCH1	196	787	13528	4.20963	4.74304e-14	4.74304e-14	3.59374e-14
KEGG_PATHWAY	hsa05200:Pathways in cancer	38	18.0952	4.17546e-17	BID, WNT5A, E2F1, FGFR1, PTGS2, GLI2, PTEN, TGFB1, SHH, TGFB2, CTNNB1, GLI1, IGF1R, BCL2, SLC2A1, RARB, CCNA1, MYC, APC, IL6, AR, IL8, MSH2, TP53, SMAD4, SMAD3, BRCA2, BIRC5, SMAD2, DVL1, MAPK1, SMO, CDKN1A, EP300, HIF1A, PTCH1, GSTP1, ITGA2B	118	328	5085	4.99251	5.09406e-15	5.09406e-15	4.80749e-14
GOTERM_BP_FAT	GO:0009725~response to hormone stimulus	32	15.2381	1.37109e-15	PTGS2, PTEN, TGFB1, SHH, TGFB2, CTNNB1, PRSS8, IGF1R, EIF4EBP1, BCL2, TFF3, PRKACA, SHC1, LOX, THBS1, ADAM9, KCNMA1, BSG, IL6, AR, CYP11A1, FBP1, BRCA2, BRCA1, MAPK1, CDKN1A, SDC1, KRT19, EP300, CCND2, PTCH1, IGFBP2	196	367	13528	6.01813	3.07354e-12	1.53677e-12	2.33147e-12
GOTERM_BP_FAT	GO:0009719~response to endogenous stimulus	33	15.7143	2.97953e-15	PTGS2, PTEN, TGFB1, SHH, TGFB2, CTNNB1, PRSS8, IGF1R, EIF4EBP1, BCL2, TFF3, PRKACA, SHC1, LOX, THBS1, ADAM9, KCNMA1, BSG, IL6, AR, CYP11A1, MSH2, FBP1, BRCA2, BRCA1, MAPK1, CDKN1A, SDC1, KRT19, EP300, CCND2, PTCH1, IGFBP2	196	405	13528	5.62389	6.91547e-12	2.30516e-12	5.24025e-12
GOTERM_BP_FAT	GO:0048545~response to steroid hormone stimulus	24	11.4286	4.75679e-15	KCNMA1, IL6, CYP11A1, PTGS2, BRCA2, PTEN, BRCA1, SHH, TGFB1, CTNNB1, TGFB2, PRSS8, MAPK1, KRT19, SDC1, CDKN1A, EP300, CCND2, BCL2, PTCH1, LOX, IGFBP2, THBS1, ADAM9	196	192	13528	8.62755	1.10135e-11	2.75335e-12	8.34888e-12
GOTERM_BP_FAT	GO:0042981~regulation of apoptosis	45	21.4286	7.77236e-15	BID, CSF2, PDIA3, PTGS2, TNFRSF25, MGMT, SOX9, PTEN, TGFB1, SHH, MIF, TGFB2, IGF1R, MAP3K5, BAG1, BAG3, BCL2, ILK, PPP2CB, NGFRAP1, HSPA5, RARB, THBS1, MYC, TERT, HIP1, DHCR24, ADAM9, APC, KCNMA1, IL6, MSH2, PIM1, TP53, ANXA1, SMAD3, BRCA2, BIRC5, PRKCE, BRCA1, MAPK1, SMO, CDKN1A, CSTB, GSTP1	196	804	13528	3.86308	1.7929e-11	3.5858e-12	1.35891e-11
GOTERM_BP_FAT	GO:0043067~regulation of programmed cell death	45	21.4286	1.10632e-14	BID, CSF2, PDIA3, PTGS2, TNFRSF25, MGMT, SOX9, PTEN, TGFB1, SHH, MIF, TGFB2, IGF1R, MAP3K5, BAG1, BAG3, BCL2, ILK, PPP2CB, NGFRAP1, HSPA5, RARB, THBS1, MYC, TERT, HIP1, DHCR24, ADAM9, APC, KCNMA1, IL6, MSH2, PIM1, TP53, ANXA1, SMAD3, BRCA2, BIRC5, PRKCE, BRCA1, MAPK1, SMO, CDKN1A, CSTB, GSTP1	196	812	13528	3.82502	2.56128e-11	4.26881e-12	1.94067e-11
GOTERM_BP_FAT	GO:0010941~regulation of cell death	45	21.4286	1.26326e-14	BID, CSF2, PDIA3, PTGS2, TNFRSF25, MGMT, SOX9, PTEN, TGFB1, SHH, MIF, TGFB2, IGF1R, MAP3K5, BAG1, BAG3, BCL2, ILK, PPP2CB, NGFRAP1, HSPA5, RARB, THBS1, MYC, TERT, HIP1, DHCR24, ADAM9, APC, KCNMA1, IL6, MSH2, PIM1, TP53, ANXA1, SMAD3, BRCA2, BIRC5, PRKCE, BRCA1, MAPK1, SMO, CDKN1A, CSTB, GSTP1	196	815	13528	3.81094	2.91986e-11	4.17122e-12	2.21267e-11
GOTERM_BP_FAT	GO:0010604~positive regulation of macromolecule metabolic process	45	21.4286	7.5332e-14	E2F1, CSF2, CSF1, SOX2, GJA1, ZEB1, SOX9, PSMA7, GLI2, SHH, TGFB1, IL11, TGFB2, PIN1, CTNNB1, GLI1, STAT6, PSMB5, IGF1R, BCL2, SHC1, RARB, THBS1, MYC, APC, ADAM9, PSMD9, IL6, AR, TP53, SMAD4, SMAD3, TEAD1, SMAD2, CDK7, BRCA1, MAPK1, EP300, HIF1A, GCK, PSMC4, CCND2, SMARCC1, TFAP2E, BMP6	196	857	13528	3.62418	1.73911e-10	2.17389e-11	1.31772e-10
UP_SEQ_FEATURE	mutagenesis site	62	29.5238	1.18452e-13	E2F1, S100A8, PDIA3, CLSTN1, EZH2, UCHL1, S100A9, BAP1, CDCP1, PTEN, SHH, CTNNB1, MAP3K5, ILK, PSIP1, DPP4, TERT, KCNMA1, DAB2IP, AR, TP53, FBP1, MCM2, CDK7, PRKCE, ALOX15, KRT19, EP300, HIF1A, BUB1B, ITGA2B, FGFR1, TNFRSF25, CSF1, MGMT, PSMA7, TIMP1, PIN1, STAT6, PSMB5, IGF1R, BCL2, NEDD4L, THBS1, APEX1, FEN1, APC, HIP1, MUC1, IL6, MSH2, SMAD4, SMAD3, BIRC5, SMAD2, BRCA1, ANXA2, CDKN1A, GCK, SMU…	210	2045	19113	2.75936	1.06141e-10	1.06141e-10	1.84541e-10
GOTERM_BP_FAT	GO:0010033~response to organic substance	40	19.0476	5.09209e-13	PTGS2, ADRBK1, PTEN, TGFB1, SHH, TGFB2, CTNNB1, STAT6, PRSS8, IGF1R, EIF4EBP1, BCL2, TFF3, PRKACA, SHC1, LOX, THBS1, MYC, ADAM9, KCNMA1, BSG, IL6, AR, CYP11A1, MSH2, FBP1, SMAD3, BRCA2, SMAD2, BRCA1, MAPK1, CDKN1A, SDC1, KRT19, EP300, GCK, CCND2, ID1, PTCH1, IGFBP2	196	721	13528	3.82915	1.17486e-09	1.3054e-10	8.90177e-10
GOTERM_BP_FAT	GO:0007049~cell cycle	40	19.0476	5.02601e-12	E2F1, PSMA7, CCNG2, TGFB1, TGFB2, PIN1, CTNNB1, PSMB5, MCM7, KRT7, BCL2, ILK, KLK10, THBS1, CCNA1, MYC, DHCR24, STAG1, PSMD9, APC, MKI67, IL8, MSH2, PIM1, TP53, ANXA1, SMAD3, BRCA2, BIRC5, CDK7, MCM2, BRCA1, MAPK1, CDKN1A, PPP1CA, EP300, PSMC4, CCND2, BUB1B, KPNA2	196	776	13528	3.55775	1.15949e-08	1.15949e-09	8.78533e-09
GOTERM_BP_FAT	GO:0043066~negative regulation of apoptosis	26	12.381	4.84534e-11	CSF2, PTEN, SHH, MIF, IGF1R, BAG1, BCL2, BAG3, PPP2CB, ILK, HSPA5, THBS1, MYC, TERT, APC, DHCR24, IL6, MSH2, TP53, ANXA1, PIM1, SMAD3, BIRC5, SMO, CDKN1A, GSTP1	196	354	13528	5.0693	1.11782e-07	1.0162e-08	8.46956e-08
GOTERM_BP_FAT	GO:0010557~positive regulation of macromolecule biosynthetic process	35	16.6667	5.88853e-11	E2F1, CSF2, SOX2, ZEB1, SOX9, GLI2, TGFB1, SHH, IL11, TGFB2, CTNNB1, GLI1, STAT6, IGF1R, SHC1, RARB, THBS1, MYC, PSMD9, AR, IL6, SMAD4, TP53, SMAD3, TEAD1, SMAD2, CDK7, BRCA1, MAPK1, HIF1A, EP300, GCK, SMARCC1, TFAP2E, BMP6	196	654	13528	3.69375	1.35848e-07	1.13207e-08	1.0293e-07
GOTERM_BP_FAT	GO:0043069~negative regulation of programmed cell death	26	12.381	6.51795e-11	CSF2, PTEN, SHH, MIF, IGF1R, BAG1, BCL2, BAG3, PPP2CB, ILK, HSPA5, THBS1, MYC, TERT, APC, DHCR24, IL6, MSH2, TP53, ANXA1, PIM1, SMAD3, BIRC5, SMO, CDKN1A, GSTP1	196	359	13528	4.99869	1.50369e-07	1.15669e-08	1.13933e-07
GOTERM_BP_FAT	GO:0060548~negative regulation of cell death	26	12.381	6.94535e-11	CSF2, PTEN, SHH, MIF, IGF1R, BAG1, BCL2, BAG3, PPP2CB, ILK, HSPA5, THBS1, MYC, TERT, APC, DHCR24, IL6, MSH2, TP53, ANXA1, PIM1, SMAD3, BIRC5, SMO, CDKN1A, GSTP1	196	360	13528	4.98481	1.60229e-07	1.14449e-08	1.21403e-07
GOTERM_BP_FAT	GO:0009891~positive regulation of biosynthetic process	36	17.1429	7.08206e-11	E2F1, CSF2, SOX2, ZEB1, SOX9, GLI2, TGFB1, SHH, IL11, TGFB2, CTNNB1, GLI1, STAT6, IGF1R, GUCY1A3, SHC1, RARB, THBS1, MYC, PSMD9, AR, IL6, SMAD4, TP53, SMAD3, TEAD1, SMAD2, CDK7, BRCA1, MAPK1, HIF1A, EP300, GCK, SMARCC1, TFAP2E, BMP6	196	695	13528	3.57516	1.63383e-07	1.08922e-08	1.23793e-07
SP_PIR_KEYWORDS	Secreted	50	23.8095	1.31012e-10	S100A8, REG4, PGC, S100A9, PRDX4, MMP26, SPINK1, CDCP1, SHH, TGFB1, TGFB2, IL11, AZGP1, DSPP, SERPINA5, KLK12, KLK11, KLK10, LOX, KLK15, DPP4, KLK14, KLK13, ADAM9, SHBG, CRISP3, SPINT1, SLIT2, PLAUR, GRP, CHGA, WNT5A, CSF2, TNFRSF25, CSF1, CHIT1, MIF, TIMP1, PRSS8, TFF3, MUC1, IL6, IL8, KLK5, ANXA2, SCGN, DKK1, IGFBP2, AGR2, BMP6	210	1689	19235	2.71152	4.99155e-08	4.99155e-08	1.81441e-07
GOTERM_BP_FAT	GO:0040017~positive regulation of locomotion	15	7.14286	1.1833e-10	IL6, IL8, CSF1, SMAD3, TGFB1, SLIT2, TGFB2, IGF1R, MAPK1, HIF1A, BCL2, ILK, THBS1, APC, ADAM9	196	98	13528	10.5643	2.72987e-07	1.70617e-08	2.06839e-07
GOTERM_BP_FAT	GO:0031328~positive regulation of cellular biosynthetic process	35	16.6667	2.03302e-10	E2F1, CSF2, SOX2, ZEB1, SOX9, GLI2, TGFB1, SHH, IL11, CTNNB1, GLI1, STAT6, IGF1R, GUCY1A3, SHC1, RARB, THBS1, MYC, PSMD9, AR, IL6, SMAD4, TP53, SMAD3, TEAD1, SMAD2, CDK7, BRCA1, MAPK1, HIF1A, EP300, GCK, SMARCC1, TFAP2E, BMP6	196	685	13528	3.52659	4.69018e-07	2.75893e-08	3.55369e-07
GOTERM_BP_FAT	GO:0043627~response to estrogen stimulus	15	7.14286	3.04682e-10	KCNMA1, CYP11A1, PTGS2, BRCA2, PTEN, SHH, TGFB1, BRCA1, CTNNB1, MAPK1, KRT19, CCND2, BCL2, PTCH1, IGFBP2	196	105	13528	9.86006	7.02901e-07	3.90501e-08	5.32579e-07
GOTERM_BP_FAT	GO:0045935~positive regulation of nucleobase, nucleoside, nucleotide and nucleic acid metabolic process	33	15.7143	3.30753e-10	E2F1, CSF2, SOX2, ZEB1, GLI2, SOX9, TGFB1, SHH, IL11, CTNNB1, GLI1, STAT6, IGF1R, GUCY1A3, SHC1, RARB, MYC, PSMD9, AR, IL6, SMAD4, TP53, SMAD3, TEAD1, SMAD2, CDK7, BRCA1, MAPK1, HIF1A, EP300, SMARCC1, TFAP2E, BMP6	196	624	13528	3.65012	7.63048e-07	4.01604e-08	5.78151e-07
GOTERM_BP_FAT	GO:0008285~negative regulation of cell proliferation	25	11.9048	4.1898e-10	PTGS2, GJA1, BAP1, ZEB1, PTEN, TGFB1, SHH, TGFB2, AZGP1, KRT5, BCL2, ILK, RARB, THBS1, APC, DHCR24, IL6, IL8, SMAD4, TP53, BRCA2, SMAD3, SMAD2, CDKN1A, PTCH1	196	361	13528	4.77981	9.66586e-07	4.83293e-08	7.3237e-07
GOTERM_BP_FAT	GO:0022402~cell cycle process	31	14.7619	5.56577e-10	E2F1, PSMA7, CCNG2, TGFB1, TGFB2, CTNNB1, PSMB5, BCL2, KRT7, ILK, THBS1, CCNA1, MYC, STAG1, PSMD9, APC, DHCR24, MKI67, IL8, MSH2, PIM1, TP53, SMAD3, BRCA2, BIRC5, BRCA1, CDKN1A, PSMC4, CCND2, BUB1B, KPNA2	196	565	13528	3.78696	1.28402e-06	6.1144e-08	9.72888e-07
GOTERM_BP_FAT	GO:0045944~positive regulation of transcription from RNA polymerase II promoter	25	11.9048	7.24388e-10	E2F1, SOX2, ZEB1, GLI2, SOX9, TGFB1, SHH, CTNNB1, GLI1, IL11, STAT6, RARB, MYC, AR, IL6, SMAD4, TP53, TEAD1, SMAD3, SMAD2, CDK7, HIF1A, EP300, TFAP2E, BMP6	196	371	13528	4.65097	1.67116e-06	7.5962e-08	1.26622e-06
GOTERM_BP_FAT	GO:0051173~positive regulation of nitrogen compound metabolic process	33	15.7143	7.29485e-10	E2F1, CSF2, SOX2, ZEB1, GLI2, SOX9, TGFB1, SHH, IL11, CTNNB1, GLI1, STAT6, IGF1R, GUCY1A3, SHC1, RARB, MYC, PSMD9, AR, IL6, SMAD4, TP53, SMAD3, TEAD1, SMAD2, CDK7, BRCA1, MAPK1, HIF1A, EP300, SMARCC1, TFAP2E, BMP6	196	644	13528	3.53676	1.68292e-06	7.31705e-08	1.27513e-06
GOTERM_BP_FAT	GO:0010628~positive regulation of gene expression	31	14.7619	1.08048e-09	E2F1, CSF2, CSF1, SOX2, ZEB1, GLI2, SOX9, TGFB1, SHH, IL11, CTNNB1, GLI1, STAT6, RARB, MYC, PSMD9, AR, IL6, SMAD4, TP53, SMAD3, TEAD1, SMAD2, CDK7, BRCA1, MAPK1, HIF1A, EP300, SMARCC1, TFAP2E, BMP6	196	581	13528	3.68267	2.49266e-06	1.03861e-07	1.88866e-06
GOTERM_BP_FAT	GO:0051247~positive regulation of protein metabolic process	20	9.52381	2.19053e-09	CSF2, IL6, CSF1, SMAD4, GJA1, PSMA7, BRCA1, TGFB1, IL11, PIN1, PSMB5, MAPK1, EP300, PSMC4, CCND2, BCL2, THBS1, APC, PSMD9, ADAM9	196	243	13528	5.68069	5.05353e-06	2.02142e-07	3.829e-06
KEGG_PATHWAY	hsa05210:Colorectal cancer	15	7.14286	4.37072e-09	MSH2, TP53, SMAD4, SMAD3, BIRC5, SMAD2, TGFB1, CTNNB1, TGFB2, DVL1, IGF1R, MAPK1, BCL2, MYC, APC	118	84	5085	7.69522	5.33228e-07	2.66614e-07	5.0323e-06
GOTERM_BP_FAT	GO:0051094~positive regulation of developmental process	21	10	3.44026e-09	CSF2, IL6, CSF1, SOX2, SMAD4, SMAD3, SMAD2, GLI2, SLIT2, SHH, TGFB1, CTNNB1, TGFB2, SMO, HIF1A, BCL2, ILK, THBS1, BMP6, APC, ADAM9	196	278	13528	5.21377	7.93665e-06	3.05257e-07	6.01352e-06
GOTERM_BP_FAT	GO:0032268~regulation of cellular protein metabolic process	27	12.8571	4.5266e-09	CSF2, CSF1, IGF2BP3, PSMA7, TGFB1, SHH, PIN1, TIMP1, IL11, PSMB5, MAP3K5, EIF4EBP1, BCL2, KRT7, SERPINA5, THBS1, ADAM9, PSMD9, IL6, SMAD4, PRKCE, BRCA1, MAPK1, EP300, PSMC4, CCND2, BUB1B	196	474	13528	3.93154	1.04428e-05	3.86773e-07	7.91242e-06
GOTERM_BP_FAT	GO:0045893~positive regulation of transcription, DNA-dependent	27	12.8571	5.16168e-09	E2F1, SOX2, ZEB1, GLI2, SOX9, TGFB1, SHH, CTNNB1, GLI1, IL11, STAT6, RARB, MYC, AR, IL6, SMAD4, TP53, SMAD3, TEAD1, SMAD2, CDK7, BRCA1, HIF1A, EP300, SMARCC1, TFAP2E, BMP6	196	477	13528	3.90682	1.19079e-05	4.25285e-07	9.02253e-06
GOTERM_BP_FAT	GO:0030335~positive regulation of cell migration	13	6.19048	5.16169e-09	IL6, CSF1, SMAD3, TGFB1, TGFB2, IGF1R, MAPK1, HIF1A, BCL2, ILK, THBS1, APC, ADAM9	196	89	13528	10.0816	1.19079e-05	4.10621e-07	9.02254e-06
GOTERM_BP_FAT	GO:0045597~positive regulation of cell differentiation	19	9.04762	5.44929e-09	CSF2, IL6, CSF1, SOX2, SMAD4, SMAD3, SMAD2, GLI2, SHH, TGFB1, SLIT2, CTNNB1, TGFB2, SMO, HIF1A, BCL2, ILK, BMP6, APC	196	229	13528	5.72658	1.25714e-05	4.19051e-07	9.52527e-06
GOTERM_BP_FAT	GO:0051254~positive regulation of RNA metabolic process	27	12.8571	6.13876e-09	E2F1, SOX2, ZEB1, GLI2, SOX9, TGFB1, SHH, CTNNB1, GLI1, IL11, STAT6, RARB, MYC, AR, IL6, SMAD4, TP53, SMAD3, TEAD1, SMAD2, CDK7, BRCA1, HIF1A, EP300, SMARCC1, TFAP2E, BMP6	196	481	13528	3.87433	1.4162e-05	4.56842e-07	1.07304e-05
GOTERM_BP_FAT	GO:0008284~positive regulation of cell proliferation	25	11.9048	6.4236e-09	FGFR1, CSF2, PTGS2, MVD, MARCKSL1, CSF1, SOX2, GLI2, TGFB1, SHH, GLI1, TIMP1, TGFB2, IL11, IGF1R, BCL2, ILK, SHC1, MYC, IL6, SMO, MAPK1, CDKN1A, HIF1A, CCND2	196	414	13528	4.1679	1.48191e-05	4.63101e-07	1.12283e-05
GOTERM_BP_FAT	GO:0045941~positive regulation of transcription	29	13.8095	9.79667e-09	E2F1, SOX2, ZEB1, GLI2, SOX9, TGFB1, SHH, IL11, CTNNB1, GLI1, STAT6, RARB, MYC, PSMD9, AR, IL6, SMAD4, TP53, SMAD3, TEAD1, SMAD2, CDK7, BRCA1, MAPK1, HIF1A, EP300, SMARCC1, TFAP2E, BMP6	196	564	13528	3.54892	2.26007e-05	6.84876e-07	1.71244e-05
KEGG_PATHWAY	hsa04110:Cell cycle	17	8.09524	1.6863e-08	E2F1, TP53, SMAD4, SMAD3, SMAD2, CDK7, MCM2, TGFB1, TGFB2, CDKN1A, EP300, MCM7, CCND2, BUB1B, CCNA1, MYC, STAG1	118	125	5085	5.86068	2.05728e-06	6.8576e-07	1.94154e-05
GOTERM_BP_FAT	GO:0051272~positive regulation of cell motion	13	6.19048	1.57751e-08	IL6, CSF1, SMAD3, TGFB1, TGFB2, IGF1R, MAPK1, HIF1A, BCL2, ILK, THBS1, APC, ADAM9	196	98	13528	9.15577	3.63926e-05	1.07039e-06	2.75747e-05
GOTERM_BP_FAT	GO:0040012~regulation of locomotion	17	8.09524	1.74548e-08	IL6, IL8, CSF1, SMAD3, PTEN, SLIT2, SHH, TGFB1, TGFB2, MAPK1, IGF1R, HIF1A, BCL2, ILK, THBS1, APC, ADAM9	196	192	13528	6.11118	4.02673e-05	1.15052e-06	3.05106e-05
GOTERM_BP_FAT	GO:0007398~ectoderm development	17	8.09524	2.90711e-08	PTGS2, KLK5, ANXA1, GLI2, SOX9, SHH, GLI1, CTNNB1, TGFB2, KRT5, BCL2, PTCH1, CSTA, KLK14, APC, DHCR24, ADAM9	196	199	13528	5.89622	6.70647e-05	1.86297e-06	5.08157e-05
KEGG_PATHWAY	hsa04350:TGF-beta signaling pathway	14	6.66667	6.32835e-08	SMAD4, SMAD3, SMAD2, TGFB1, TGFB2, MAPK1, EP300, ID1, PPP2CB, SMURF2, THBS1, MYC, PITX2, BMP6	118	87	5085	6.93454	7.72055e-06	1.93014e-06	7.28625e-05
GOTERM_BP_FAT	GO:0003006~reproductive developmental process	19	9.04762	4.43615e-08	SHBG, BSG, AR, PTGS2, MSH2, CSF1, FKBP4, SOX2, BRCA2, SOX9, SHH, TGFB2, IGF1R, CYP17A1, SDC1, CCND2, BCL2, HSD17B3, DHCR24	196	262	13528	5.0053	0.000102337	2.766e-06	7.75431e-05
GOTERM_BP_FAT	GO:0032270~positive regulation of cellular protein metabolic process	18	8.57143	4.44367e-08	CSF2, IL6, CSF1, SMAD4, PSMA7, BRCA1, TGFB1, IL11, PIN1, PSMB5, MAPK1, EP300, PSMC4, CCND2, BCL2, THBS1, PSMD9, ADAM9	196	233	13528	5.33205	0.00010251	2.69777e-06	7.76746e-05
GOTERM_BP_FAT	GO:0010720~positive regulation of cell development	11	5.2381	4.99672e-08	SMO, BCL2, ILK, SOX2, SMAD4, SMAD3, SMAD2, SHH, SLIT2, TGFB1, TGFB2	196	69	13528	11.0033	0.000115268	2.95575e-06	8.73418e-05
GOTERM_BP_FAT	GO:0051726~regulation of cell cycle	21	10	6.52742e-08	E2F1, PTGS2, MSH2, PIM1, TP53, SMAD3, BRCA2, BIRC5, CDK7, PTEN, CCNG2, BRCA1, TGFB1, PIN1, TGFB2, CDKN1A, CCND2, BCL2, BUB1B, MYC, APC	196	331	13528	4.37894	0.000150576	3.76468e-06	0.000114098
GOTERM_BP_FAT	GO:0008544~epidermis development	16	7.61905	6.64468e-08	PTGS2, KLK5, ANXA1, GLI2, SOX9, SHH, GLI1, TGFB2, KRT5, BCL2, PTCH1, CSTA, KLK14, APC, DHCR24, ADAM9	196	184	13528	6.00177	0.000153281	3.73884e-06	0.000116148
GOTERM_BP_FAT	GO:0042476~odontogenesis	10	4.7619	6.7854e-08	SMO, SDC1, DSPP, BSG, CSF1, GLI2, SHH, TGFB1, CTNNB1, TGFB2	196	54	13528	12.7816	0.000156527	3.72712e-06	0.000118608
GOTERM_CC_FAT	GO:0030424~axon	15	7.14286	8.91168e-08	KCNMA1, SNCG, AR, UCHL1, ADRBK1, TGFB1, TGFB2, DVL1, ALCAM, NCAM2, MAPK1, CYP17A1, ILK, GAD1, APC	189	159	12782	6.38015	2.78932e-05	2.78932e-05	0.000119857
GOTERM_BP_FAT	GO:0008283~cell proliferation	24	11.4286	7.75286e-08	E2F1, AR, MKI67, CSF1, UCHL1, PIM1, TP53, BRCA2, CDK7, ZEB1, GLI2, PTEN, SHH, TGFB1, MIF, CTNNB1, TGFB2, ANXA7, MCM7, BCL2, ILK, BUB1B, PTCH1, MYC	196	436	13528	3.79929	0.000178842	4.15949e-06	0.000135519
GOTERM_MF_FAT	GO:0019899~enzyme binding	26	12.381	1.04281e-07	CTNNB1, IGF1R, BCL2, SERPINA5, SLC2A1, PRKACA, APC, ADAM9, DHCR24, TP53, SMAD3, SMAD2, BIRC5, PRKCE, CAMK2N1, BRCA1, ANXA2, DVL1, PLAUR, MAPK1, HIF1A, CCND2, CSTB, CSTA, KPNA2, SYTL1	186	523	12983	3.47003	5.53716e-05	5.53716e-05	0.000151438
GOTERM_BP_FAT	GO:0051052~regulation of DNA metabolic process	13	6.19048	8.77287e-08	CSF2, MSH2, TP53, BRCA2, GLI2, TGFB1, BRCA1, GLI1, STAT6, IGF1R, SHC1, MYC, KPNA2	196	114	13528	7.87075	0.00020237	4.59976e-06	0.000153348
SP_PIR_KEYWORDS	signal	67	31.9048	1.2193e-07	PTGS2, PDIA3, REG4, PGC, CLSTN1, PRDX4, MMP26, SPINK1, CDCP1, SHH, TGFB1, SDC2, IL11, TGFB2, AZGP1, DSPP, SERPINA5, KLK12, KLK11, KLK10, LOX, ADAM8, RAMP1, KLK15, KLK14, DHCR24, KLK13, ADAM9, SHBG, CRISP3, BSG, SPINT1, SLIT2, PLAUR, GRP, SMO, NCAM2, CHGA, SDC1, TMEM66, CD34, PSCA, ADAM15, ITGA2B, WNT5A, CSF2, FGFR1, TNFRSF25, CSF1, LRIG1, CHIT1, TIMP1, ALCAM, PRSS8, IGF1R, TFF3, HSPA5, THBS1, MUC…	210	3250	19235	1.88827	4.64543e-05	2.32274e-05	0.000168864
GOTERM_BP_FAT	GO:0019220~regulation of phosphate metabolic process	25	11.9048	1.3086e-07	CSF2, CSF1, PTEN, TGFB1, PIN1, TGFB2, IL11, MAP3K5, MCM7, BCL2, ILK, PRKACA, SHC1, THBS1, APC, ADAM9, IL6, SMAD4, PIM1, SMAD3, CDK7, PRKCE, DVL1, CDKN1A, CCND2	196	485	13528	3.55775	0.000301847	6.70871e-06	0.00022874
GOTERM_BP_FAT	GO:0051174~regulation of phosphorus metabolic process	25	11.9048	1.3086e-07	CSF2, CSF1, PTEN, TGFB1, PIN1, TGFB2, IL11, MAP3K5, MCM7, BCL2, ILK, PRKACA, SHC1, THBS1, APC, ADAM9, IL6, SMAD4, PIM1, SMAD3, CDK7, PRKCE, DVL1, CDKN1A, CCND2	196	485	13528	3.55775	0.000301847	6.70871e-06	0.00022874
UP_SEQ_FEATURE	signal peptide	67	31.9048	1.55336e-07	PTGS2, PDIA3, REG4, PGC, CLSTN1, PRDX4, MMP26, SPINK1, CDCP1, SHH, TGFB1, SDC2, IL11, TGFB2, AZGP1, DSPP, SERPINA5, KLK12, KLK11, KLK10, LOX, ADAM8, RAMP1, KLK15, KLK14, DHCR24, KLK13, ADAM9, SHBG, CRISP3, BSG, SPINT1, SLIT2, PLAUR, GRP, SMO, NCAM2, CHGA, SDC1, TMEM66, CD34, PSCA, ADAM15, ITGA2B, WNT5A, CSF2, FGFR1, TNFRSF25, CSF1, LRIG1, CHIT1, TIMP1, ALCAM, PRSS8, IGF1R, TFF3, HSPA5, THBS1, MUC…	210	3250	19113	1.87629	0.000139171	6.95879e-05	0.000241989
GOTERM_BP_FAT	GO:0030334~regulation of cell migration	15	7.14286	1.51537e-07	IL6, CSF1, SMAD3, PTEN, SHH, TGFB1, TGFB2, IGF1R, MAPK1, HIF1A, BCL2, ILK, THBS1, APC, ADAM9	196	169	13528	6.12607	0.000349535	7.59989e-06	0.000264884
GOTERM_BP_FAT	GO:0030278~regulation of ossification	11	5.2381	1.65256e-07	IL6, BCL2, CSF1, SOX2, SMAD3, SOX9, TGFB1, CTNNB1, BMP6, TGFB2, APC	196	78	13528	9.73365	0.000381173	8.11159e-06	0.000288865
SP_PIR_KEYWORDS	phosphoprotein	116	55.2381	2.65194e-07	SNCG, PTGS2, S100A9, CTNNB1, SYP, EIF4EBP1, MAP3K5, DSPP, CSNK2A1, ELOVL5, SND1, ILK, SLC2A1, PSIP1, PRKACA, STAG1, ADAM9, DAB2IP, BSG, PIM1, MTA1, NCAM2, MAPK1, PPP1CA, KRT19, EP300, HIF1A, CD34, CSTB, TFAP2E, RAD23B, FGFR1, MVD, ADRBK1, IGF2BP3, PSMA7, CCNG2, PIN1, GNMT, GAD1, TMEM30A, HIP1, MUC1, EEF1A1, LGALS3, MKI67, SMAD4, BMX, BRCA2, TEAD1, SMAD3, EFS, SMAD2, BRCA1, DVL1, CYP17A1, CDKN1A, …	210	7263	19235	1.4629	0.000101034	3.3679e-05	0.000367273
GOTERM_BP_FAT	GO:0010605~negative regulation of macromolecule metabolic process	31	14.7619	2.13843e-07	E2F1, SOX2, ZEB1, IGF2BP3, SOX9, PSMA7, GLI2, TGFB1, SHH, TIMP1, CTNNB1, PSMB5, EIF4EBP1, SERPINA5, SND1, RARB, THBS1, MYC, PSMD9, IL6, MSH2, SMAD4, TP53, SMAD3, BRCA2, SMAD2, BRCA1, PSMC4, ID1, BUB1B, SMURF2	196	734	13528	2.91503	0.000493214	1.02778e-05	0.000373793
SP_PIR_KEYWORDS	phosphotransferase	14	6.66667	3.18721e-07	FGFR1, BMX, HK2, PIM1, ADRBK1, CDK7, PRKCE, IGF1R, MAPK1, CSNK2A1, GCK, ILK, PRKACA, PGK1	210	201	19235	6.37977	0.000121425	3.03577e-05	0.000441404
GOTERM_BP_FAT	GO:0042325~regulation of phosphorylation	24	11.4286	2.55799e-07	CSF2, IL6, CSF1, PIM1, SMAD4, CDK7, PRKCE, PTEN, TGFB1, IL11, PIN1, TGFB2, DVL1, MAP3K5, CDKN1A, MCM7, CCND2, BCL2, ILK, PRKACA, SHC1, THBS1, APC, ADAM9	196	466	13528	3.5547	0.000589954	1.20434e-05	0.000447131
GOTERM_BP_FAT	GO:0007050~cell cycle arrest	12	5.71429	2.64576e-07	CDKN1A, IL8, MSH2, ILK, TP53, SMAD3, THBS1, MYC, TGFB1, DHCR24, TGFB2, APC	196	103	13528	8.04121	0.000610192	1.22075e-05	0.000462474
GOTERM_BP_FAT	GO:0010035~response to inorganic substance	16	7.61905	2.7473e-07	KCNMA1, BSG, CYP11A1, PTGS2, ADRBK1, PTEN, CTNNB1, SDC1, CDKN1A, EP300, BCL2, PPP2CB, NEDD4L, THBS1, IGFBP2, ADAM9	196	205	13528	5.38696	0.0006336	1.24274e-05	0.000480221
GOTERM_BP_FAT	GO:0010038~response to metal ion	13	6.19048	3.44186e-07	KCNMA1, BSG, CYP11A1, PTGS2, PTEN, CTNNB1, SDC1, EP300, BCL2, NEDD4L, THBS1, IGFBP2, ADAM9	196	129	13528	6.95555	0.000793722	1.52698e-05	0.000601629
SP_PIR_KEYWORDS	disease mutation	41	19.5238	4.44502e-07	FGFR1, UCHL1, GJA1, SPINK1, SOX9, GLI2, PTEN, TGFB1, SHH, CTNNB1, IGF1R, DSPP, KRT5, BCL2, SLC2A1, HSD17B3, GNMT, GAD1, DHCR24, PITX2, APC, KCNMA1, AR, CYP11A1, MSH2, SMAD4, TP53, FBP1, TEAD1, BRCA2, SMAD2, BRCA1, SMO, CYP17A1, EP300, GCK, CSTB, BUB1B, PTCH1, PGK1, ITGA2B	210	1591	19235	2.36041	0.000169341	3.38705e-05	0.0006156
GOTERM_BP_FAT	GO:0007507~heart development	16	7.61905	5.08139e-07	GJA1, TEAD1, ADRBK1, SMAD2, SOX9, GLI2, PTEN, SHH, CTNNB1, TGFB2, DVL1, SMO, EP300, ID1, PTCH1, RARB	196	215	13528	5.1364	0.00117159	2.21182e-05	0.000888215
SP_PIR_KEYWORDS	cell cycle	20	9.52381	7.29489e-07	E2F1, MKI67, PIM1, TP53, BIRC5, CDK7, MCM2, CCNG2, BRCA1, PIN1, MAPK1, PPP1CA, CDKN1A, EP300, MCM7, CCND2, BUB1B, KLK10, CCNA1, STAG1	210	461	19235	3.97376	0.000277897	4.63215e-05	0.00101028
GOTERM_BP_FAT	GO:0051270~regulation of cell motion	15	7.14286	7.71341e-07	IL6, CSF1, SMAD3, PTEN, SHH, TGFB1, TGFB2, IGF1R, MAPK1, HIF1A, BCL2, ILK, THBS1, APC, ADAM9	196	193	13528	5.36428	0.0017779	3.29529e-05	0.00134828
GOTERM_BP_FAT	GO:0001501~skeletal system development	19	9.04762	8.27711e-07	WNT5A, FGFR1, LGALS3, PTGS2, SMAD3, ZEB1, GLI2, SOX9, SHH, TGFB1, GLI1, CTNNB1, ANXA2, SMO, ALOX15, DSPP, BCL2, MYC, BMP6	196	319	13528	4.11093	0.00190771	3.47181e-05	0.00144682
GOTERM_BP_FAT	GO:0070482~response to oxygen levels	13	6.19048	9.0155e-07	KCNMA1, CLDN3, SMAD4, SMAD3, SHH, TGFB1, TGFB2, CDKN1A, EP300, HIF1A, BCL2, THBS1, DPP4	196	141	13528	6.36358	0.00207772	3.714e-05	0.00157588
GOTERM_BP_FAT	GO:0046661~male sex differentiation	10	4.7619	9.78436e-07	SDC1, AR, MSH2, FKBP4, BCL2, SOX2, HSD17B3, SOX9, SHH, DHCR24	196	73	13528	9.45485	0.00225471	3.96002e-05	0.00171028
GOTERM_BP_FAT	GO:0043065~positive regulation of apoptosis	22	10.4762	1.04581e-06	BID, KCNMA1, PDIA3, PTGS2, TNFRSF25, TP53, SMAD3, BRCA2, PRKCE, PTEN, BRCA1, TGFB1, TGFB2, MAPK1, CDKN1A, MAP3K5, BCL2, NGFRAP1, RARB, MYC, HIP1, APC	196	430	13528	3.53128	0.00240977	4.1597e-05	0.00182804
GOTERM_BP_FAT	GO:0044093~positive regulation of molecular function	26	12.381	1.1322e-06	CSF1, PSMA7, TGFB1, SHH, TGFB2, PIN1, PSMB5, MAP3K5, BCL2, ILK, PRKACA, SHC1, THBS1, MYC, ADAM9, PSMD9, HIP1, IL6, MSH2, TP53, PIM1, SMAD3, HIF1A, EP300, PSMC4, CCND2	196	586	13528	3.06234	0.00260859	4.42701e-05	0.00197906
GOTERM_BP_FAT	GO:0043068~positive regulation of programmed cell death	22	10.4762	1.16952e-06	BID, KCNMA1, PDIA3, PTGS2, TNFRSF25, TP53, SMAD3, BRCA2, PRKCE, PTEN, BRCA1, TGFB1, TGFB2, MAPK1, CDKN1A, MAP3K5, BCL2, NGFRAP1, RARB, MYC, HIP1, APC	196	433	13528	3.50681	0.00269444	4.49669e-05	0.00204427
SP_PIR_KEYWORDS	Protease	20	9.52381	1.51363e-06	PGC, UCHL1, KLK5, BAP1, MMP26, KLK1, PSMA7, SHH, PSMB5, PRSS8, KLK12, KLK11, KLK10, ADAM8, KLK15, KLK14, DPP4, ADAM15, KLK13, ADAM9	210	484	19235	3.78493	0.000576526	8.23812e-05	0.00209624
GOTERM_BP_FAT	GO:0017015~regulation of transforming growth factor beta receptor signaling pathway	8	3.80952	1.20839e-06	SMAD4, SMAD3, SMAD2, SMURF2, ZEB1, THBS1, TGFB1, PIN1	196	39	13528	14.158	0.00278387	4.56998e-05	0.00211222
GOTERM_BP_FAT	GO:0010942~positive regulation of cell death	22	10.4762	1.25927e-06	BID, KCNMA1, PDIA3, PTGS2, TNFRSF25, TP53, SMAD3, BRCA2, PRKCE, PTEN, BRCA1, TGFB1, TGFB2, MAPK1, CDKN1A, MAP3K5, BCL2, NGFRAP1, RARB, MYC, HIP1, APC	196	435	13528	3.49069	0.00290093	4.6856e-05	0.00220116
GOTERM_MF_FAT	GO:0016563~transcription activator activity	21	10	1.59364e-06	E2F1, AR, SMAD4, SMAD3, TEAD1, BRCA2, SMAD2, CDK7, ZEB1, SOX9, GLI2, BRCA1, TGFB1, GLI1, CTNNB1, EP300, SMARCC1, BCL2, RARB, APEX1, PSMD9	186	410	12983	3.57518	0.000845868	0.000423023	0.00231429
GOTERM_BP_FAT	GO:0030182~neuron differentiation	22	10.4762	1.40576e-06	KCNMA1, FGFR1, IL6, SOX2, UCHL1, SMAD4, GJA1, EN2, GLI2, PTEN, SLIT2, SHH, TGFB2, DVL1, ALCAM, SMO, IGF1R, NCAM2, BAG1, BCL2, ILK, APC	196	438	13528	3.46678	0.00323783	5.14762e-05	0.00245721
GOTERM_BP_FAT	GO:0010770~positive regulation of cell morphogenesis involved in differentiation	5	2.38095	1.41652e-06	SMAD4, SMAD3, SMAD2, TGFB1, TGFB2	196	7	13528	49.3003	0.00326258	5.10599e-05	0.00247603
GOTERM_BP_FAT	GO:0010718~positive regulation of epithelial to mesenchymal transition	5	2.38095	1.41652e-06	SMAD4, SMAD3, SMAD2, TGFB1, TGFB2	196	7	13528	49.3003	0.00326258	5.10599e-05	0.00247603
GOTERM_BP_FAT	GO:0060348~bone development	12	5.71429	1.59148e-06	SMO, ALOX15, DSPP, PTGS2, BCL2, SMAD3, SOX9, GLI2, SHH, TGFB1, GLI1, BMP6	196	123	13528	6.7337	0.00366482	5.64838e-05	0.00278185
GOTERM_BP_FAT	GO:0044092~negative regulation of molecular function	19	9.04762	1.61758e-06	PIM1, TP53, BIRC5, PSMA7, TGFB2, DVL1, PSMB5, SMO, CDKN1A, PSMC4, ID1, ILK, CSTB, BUB1B, HSPA5, CSTA, APC, PSMD9, DHCR24	196	334	13528	3.92631	0.0037248	5.65401e-05	0.00282746
GOTERM_BP_FAT	GO:0007548~sex differentiation	13	6.19048	1.86983e-06	AR, MSH2, FKBP4, SOX2, BRCA2, SOX9, SHH, SDC1, CYP17A1, CCND2, BCL2, HSD17B3, DHCR24	196	151	13528	5.94215	0.0043044	6.43814e-05	0.00326838
SP_PIR_KEYWORDS	tumor suppressor	11	5.2381	2.55691e-06	MUC1, DAB2IP, MSH2, TP53, BUB1B, BRCA2, KLK10, PTCH1, PTEN, BRCA1, APC	210	137	19235	7.35436	0.000973708	0.000121765	0.00354107
GOTERM_CC_FAT	GO:0043005~neuron projection	19	9.04762	2.94112e-06	KCNMA1, SNCG, AR, UCHL1, ADRBK1, CAMK2N1, TGFB1, CTNNB1, TGFB2, DVL1, ALCAM, MAPK1, NCAM2, IGF1R, PPP1CA, CYP17A1, ILK, GAD1, APC	189	342	12782	3.7572	0.000920149	0.00046018	0.00395557
KEGG_PATHWAY	hsa05217:Basal cell carcinoma	10	4.7619	3.47127e-06	WNT5A, SMO, TP53, PTCH1, GLI2, SHH, GLI1, DVL1, CTNNB1, APC	118	55	5085	7.83513	0.000423406	8.46956e-05	0.00399663
GOTERM_BP_FAT	GO:0040007~growth	14	6.66667	2.44777e-06	SHBG, FGFR1, AR, PTGS2, BRCA2, SMAD2, GLI2, SHH, TGFB1, TGFB2, PLAUR, SMO, BCL2, BMP6	196	183	13528	5.28025	0.00563109	8.30407e-05	0.00427857
GOTERM_BP_FAT	GO:0000904~cell morphogenesis involved in differentiation	16	7.61905	2.48197e-06	UCHL1, GLI2, SOX9, SHH, TGFB1, SLIT2, CTNNB1, TGFB2, DVL1, ALCAM, NCAM2, IGF1R, HIF1A, BCL2, ILK, APC	196	244	13528	4.52593	0.00570954	8.29807e-05	0.00433835
KEGG_PATHWAY	hsa05215:Prostate cancer	12	5.71429	4.80475e-06	E2F1, IGF1R, FGFR1, MAPK1, CDKN1A, AR, EP300, BCL2, TP53, PTEN, GSTP1, CTNNB1	118	89	5085	5.81032	0.000586009	9.7692e-05	0.00553189
GOTERM_BP_FAT	GO:0031960~response to corticosteroid stimulus	10	4.7619	3.57593e-06	PRSS8, KCNMA1, CDKN1A, SDC1, IL6, EP300, PTGS2, BCL2, IGFBP2, ADAM9	196	85	13528	8.12005	0.00821574	0.000117846	0.00625047
GOTERM_BP_FAT	GO:0035295~tube development	15	7.14286	3.65447e-06	WNT5A, SMAD4, SMAD2, GLI2, SHH, SLIT2, CTNNB1, GLI1, PPP1CA, EP300, BCL2, ILK, PTCH1, RARB, LOX	196	220	13528	4.70594	0.00839544	0.000118738	0.00638776
GOTERM_BP_FAT	GO:0001666~response to hypoxia	12	5.71429	3.69913e-06	KCNMA1, HIF1A, EP300, CLDN3, BCL2, SMAD4, SMAD3, THBS1, SHH, DPP4, TGFB1, TGFB2	196	134	13528	6.18093	0.00849759	0.000118519	0.00646581
GOTERM_BP_FAT	GO:0052547~regulation of peptidase activity	10	4.7619	3.9447e-06	MGMT, TP53, CSTB, SMAD3, BIRC5, CSTA, HSPA5, MYC, DHCR24, HIP1	196	86	13528	8.02563	0.00905916	0.000124656	0.00689505
GOTERM_BP_FAT	GO:0048732~gland development	12	5.71429	3.97722e-06	IGF1R, AR, BCL2, SOX2, HK2, BRCA2, PTCH1, GLI2, SHH, TGFB1, GLI1, TGFB2	196	135	13528	6.13515	0.00913349	0.000123985	0.00695188
GOTERM_BP_FAT	GO:0046546~development of primary male sexual characteristics	9	4.28571	4.0345e-06	SDC1, AR, MSH2, BCL2, SOX2, HSD17B3, SOX9, SHH, DHCR24	196	65	13528	9.55667	0.00926443	0.000124094	0.00705201
GOTERM_BP_FAT	GO:0031175~neuron projection development	16	7.61905	4.52222e-06	FGFR1, IL6, UCHL1, GJA1, GLI2, PTEN, SLIT2, SHH, DVL1, ALCAM, NCAM2, IGF1R, SMO, BCL2, ILK, APC	196	256	13528	4.31378	0.0103785	0.000137264	0.00790446
GOTERM_BP_FAT	GO:0030155~regulation of cell adhesion	12	5.71429	4.58876e-06	IL8, BCL2, CSF1, ILK, SMAD3, THBS1, PTEN, DPP4, TGFB1, ADAM9, TGFB2, APC	196	137	13528	6.04558	0.0105304	0.000137475	0.00802076
KEGG_PATHWAY	hsa04310:Wnt signaling pathway	15	7.14286	7.45558e-06	WNT5A, TP53, SMAD4, SMAD3, SMAD2, DVL1, CTNNB1, EP300, DKK1, CSNK2A1, CCND2, PPP2CB, PRKACA, MYC, APC	118	151	5085	4.28078	0.000909171	0.000129932	0.00858377
GOTERM_BP_FAT	GO:0010717~regulation of epithelial to mesenchymal transition	5	2.38095	4.98506e-06	SMAD4, SMAD3, SMAD2, TGFB1, TGFB2	196	9	13528	38.3447	0.0114347	0.000147432	0.00871344
GOTERM_BP_FAT	GO:0051222~positive regulation of protein transport	9	4.28571	5.08681e-06	SMO, IL6, SMAD4, SMAD3, PRKACA, SHH, TGFB1, ADAM9, TGFB2	196	67	13528	9.2714	0.0116667	0.000148537	0.00889128
SP_PIR_KEYWORDS	ubl conjugation	21	10	6.91387e-06	AR, SOX2, TP53, SMAD4, SMAD2, BIRC5, ZEB1, CTNNB1, DVL1, SYP, CDKN1A, EP300, HIF1A, BAG1, BUB1B, ETV1, NGFRAP1, SMURF2, SCN8A, TERT, APC	210	588	19235	3.27126	0.00263073	0.000292645	0.00957477
GOTERM_MF_FAT	GO:0004175~endopeptidase activity	19	9.04762	6.82007e-06	PDIA3, PGC, UCHL1, KLK5, MMP26, KLK1, PSMA7, PSMB5, PRSS8, KLK12, KLK11, KLK10, ADAM8, KLK15, KLK14, DPP4, ADAM15, KLK13, ADAM9	186	375	12983	3.53659	0.00361492	0.00120643	0.00990376
GOTERM_BP_FAT	GO:0006357~regulation of transcription from RNA polymerase II promoter	28	13.3333	5.66658e-06	E2F1, SOX2, ZEB1, GLI2, SOX9, TGFB1, SHH, IL11, CTNNB1, GLI1, STAT6, RARB, MYC, AR, IL6, SMAD4, TP53, SMAD3, TEAD1, SMAD2, CDK7, BRCA1, HIF1A, EP300, ID1, SMARCC1, TFAP2E, BMP6	196	727	13528	2.65828	0.0129878	0.000163397	0.00990463
GOTERM_MF_FAT	GO:0043566~structure-specific DNA binding	12	5.71429	7.04964e-06	RAD23B, SSBP2, MCM7, MSH2, TP53, SMAD3, BRCA2, SMAD2, ZEB1, MYC, FEN1, CTNNB1	186	145	12983	5.77664	0.00373637	0.000935405	0.0102371
GOTERM_BP_FAT	GO:0043085~positive regulation of catalytic activity	23	10.9524	5.9917e-06	MSH2, CSF1, PIM1, TP53, SMAD3, PSMA7, TGFB1, PIN1, TGFB2, PSMB5, MAP3K5, HIF1A, PSMC4, CCND2, BCL2, ILK, PRKACA, SHC1, THBS1, MYC, HIP1, PSMD9, ADAM9	196	520	13528	3.05283	0.0137278	0.000170638	0.0104729
GOTERM_BP_FAT	GO:0001503~ossification	11	5.2381	6.17175e-06	SMO, ALOX15, DSPP, PTGS2, BCL2, SMAD3, GLI2, SHH, TGFB1, GLI1, BMP6	196	115	13528	6.60195	0.0141374	0.000173622	0.0107876
GOTERM_BP_FAT	GO:0048762~mesenchymal cell differentiation	8	3.80952	7.85921e-06	SMO, HIF1A, BCL2, SOX9, SHH, TGFB1, CTNNB1, TGFB2	196	51	13528	10.8267	0.0179679	0.000218425	0.0137369
GOTERM_BP_FAT	GO:0014031~mesenchymal cell development	8	3.80952	7.85921e-06	SMO, HIF1A, BCL2, SOX9, SHH, TGFB1, CTNNB1, TGFB2	196	51	13528	10.8267	0.0179679	0.000218425	0.0137369
GOTERM_BP_FAT	GO:0048666~neuron development	18	8.57143	8.31145e-06	FGFR1, IL6, UCHL1, GJA1, EN2, GLI2, PTEN, SLIT2, SHH, TGFB2, DVL1, ALCAM, SMO, NCAM2, IGF1R, BCL2, ILK, APC	196	339	13528	3.6648	0.0189919	0.000228243	0.0145273
GOTERM_CC_FAT	GO:0042995~cell projection	27	12.8571	1.10047e-05	SNCG, CLSTN1, UCHL1, ADRBK1, GLI2, TGFB1, GLI1, CTNNB1, TGFB2, ALCAM, IGF1R, ILK, GAD1, APC, KCNMA1, AR, ANXA1, CAMK2N1, DVL1, NCAM2, SMO, MAPK1, SDC1, CYP17A1, PPP1CA, HIF1A, DCXR	189	697	12782	2.6198	0.00343858	0.00114751	0.0147997
GOTERM_BP_FAT	GO:0060284~regulation of cell development	14	6.66667	8.51403e-06	SOX2, TP53, SMAD4, SMAD3, SMAD2, GLI2, SHH, TGFB1, SLIT2, TGFB2, SMO, CCND2, BCL2, ILK	196	205	13528	4.71359	0.0194503	0.000231055	0.0148813
SP_PIR_KEYWORDS	ATP	13	6.19048	1.10573e-05	FGFR1, BMX, HK2, PIM1, ADRBK1, CDK7, PRKCE, IGF1R, MAPK1, CSNK2A1, GCK, PRKACA, PGK1	210	236	19235	5.0455	0.00420399	0.000421197	0.0153124
GOTERM_BP_FAT	GO:0060485~mesenchyme development	8	3.80952	8.97195e-06	SMO, HIF1A, BCL2, SOX9, SHH, TGFB1, CTNNB1, TGFB2	196	52	13528	10.6185	0.0204856	0.00024065	0.0156817
GOTERM_BP_FAT	GO:0048598~embryonic morphogenesis	17	8.09524	9.56801e-06	WNT5A, SOX2, TP53, SMAD4, SMAD3, SMAD2, ZEB1, GLI2, SHH, SLIT2, GLI1, CTNNB1, DKK1, PTCH1, PRKACA, RARB, MYC	196	307	13528	3.82198	0.0218317	0.000253686	0.0167234
GOTERM_BP_FAT	GO:0014070~response to organic cyclic substance	11	5.2381	9.72176e-06	CDKN1A, PTGS2, CCND2, MSH2, BCL2, BRCA2, ADRBK1, PTCH1, PTEN, TGFB1, CTNNB1	196	121	13528	6.27458	0.0221786	0.000254834	0.0169921
GOTERM_CC_FAT	GO:0005654~nucleoplasm	31	14.7619	1.32792e-05	E2F1, RAD23B, EZH2, MGMT, SOX2, ZEB1, CTNNB1, MCM7, CSNK2A1, MYC, APEX1, TERT, PITX2, SMAD4, TP53, SMAD3, BRCA2, TEAD1, MTA1, SMAD2, CDK7, MCM2, BRCA1, MAPK1, PPP1CA, CDKN1A, HIF1A, EP300, GCK, SMARCC1, KPNA2	189	882	12782	2.37701	0.00414781	0.00103857	0.0178584
GOTERM_BP_FAT	GO:0001763~morphogenesis of a branching structure	9	4.28571	1.07851e-05	PPP1CA, BCL2, ILK, SMAD4, SPINT1, GLI2, SHH, TGFB1, CTNNB1	196	74	13528	8.39437	0.0245744	0.000279527	0.0188505
GOTERM_MF_FAT	GO:0042802~identical protein binding	25	11.9048	1.34572e-05	CLDN4, MVD, CLDN3, CSF1, PSMA7, TGFB1, TGFB2, IGF1R, MAP3K5, BCL2, GSTK1, THBS1, DPP4, TERT, SHBG, MSH2, SMAD4, FBP1, SMAD3, BIRC5, BRCA1, DVL1, SMURF2, TFAP2E, ITGA2B	186	640	12983	2.7266	0.00712038	0.00142815	0.0195411
GOTERM_BP_FAT	GO:0048729~tissue morphogenesis	13	6.19048	1.15073e-05	SMAD4, SMAD3, SMAD2, GLI2, SHH, SLIT2, TGFB2, CTNNB1, BCL2, ILK, PTCH1, PRKACA, KLK14	196	180	13528	4.98481	0.0261981	0.000294928	0.0201126
GOTERM_BP_FAT	GO:0043086~negative regulation of catalytic activity	16	7.61905	1.16225e-05	TP53, BIRC5, PSMA7, TGFB2, DVL1, PSMB5, CDKN1A, PSMC4, ILK, CSTB, BUB1B, HSPA5, CSTA, APC, PSMD9, DHCR24	196	277	13528	3.98674	0.0264569	0.000294607	0.020314
GOTERM_CC_FAT	GO:0031982~vesicle	26	12.381	1.64474e-05	PDIA3, GJA1, TGFB1, SHH, TGFB2, TIMP1, SYP, ANXA7, SND1, SLC2A1, FASN, TFF3, HSPA5, THBS1, GAD1, KLK13, HIP1, CRISP3, BSG, BRCA2, ANXA2, DVL1, SCGN, IGFBP2, SYTL1, ITGA2B	189	670	12782	2.62443	0.00513484	0.00102908	0.0221185
GOTERM_BP_FAT	GO:0051098~regulation of binding	12	5.71429	1.32334e-05	SMO, IL6, EP300, ID1, BCL2, PIM1, SMAD4, SMAD3, SMAD2, APEX1, SHH, TGFB1	196	153	13528	5.41337	0.0300683	0.000331788	0.0231292
GOTERM_BP_FAT	GO:0008219~cell death	27	12.8571	1.37437e-05	BID, E2F1, TNFRSF25, GJA1, PTEN, TGFB1, TGFB2, CTNNB1, MAP3K5, BAG1, BCL2, BAG3, NGFRAP1, THBS1, MYC, EBAG9, DHCR24, HIP1, AR, IL6, MSH2, TP53, SMAD3, BIRC5, BRCA1, EP300, BUB1B	196	719	13528	2.59187	0.0312094	0.000340875	0.0240209
SP_PIR_KEYWORDS	Serine protease	10	4.7619	1.80761e-05	PRSS8, KLK5, KLK12, KLK11, KLK10, KLK1, KLK15, KLK14, DPP4, KLK13	210	136	19235	6.73494	0.00686339	0.000625899	0.0250311
GOTERM_BP_FAT	GO:0060341~regulation of cellular localization	15	7.14286	1.44248e-05	SNCG, IL6, SMAD4, SMAD3, ADRBK1, SHH, TGFB1, IL11, TGFB2, SMO, GCK, PRKACA, APC, PSMD9, ADAM9	196	248	13528	4.17462	0.0327307	0.000353962	0.0252114
GOTERM_CC_FAT	GO:0005829~cytosol	40	19.0476	1.87503e-05	BID, MVD, TNFRSF25, UCHL1, HK2, ADRBK1, PSMA7, PTEN, CTNNB1, PSMB5, ANXA7, EIF4EBP1, BAG1, BAG3, BCL2, PSIP1, FASN, GUCY1A3, NGFRAP1, PRKACA, SHC1, HSPA5, GNMT, CCNA1, APC, EEF1A1, BMX, FBP1, SMAD4, TP53, SMAD3, BIRC5, SMAD2, MAPK1, ALOX15, CDKN1A, PPP1CA, GCK, PSMC4, BUB1B	189	1330	12782	2.03397	0.00585172	0.000977673	0.0252152
GOTERM_BP_FAT	GO:0051054~positive regulation of DNA metabolic process	8	3.80952	1.48146e-05	STAT6, IGF1R, CSF2, SHC1, GLI2, BRCA1, TGFB1, GLI1	196	56	13528	9.86006	0.0336001	0.000359699	0.0258925
GOTERM_BP_FAT	GO:0045137~development of primary sexual characteristics	11	5.2381	1.49121e-05	SDC1, AR, CCND2, MSH2, BCL2, SOX2, BRCA2, HSD17B3, SOX9, SHH, DHCR24	196	127	13528	5.97815	0.0338174	0.000358294	0.0260629
SP_PIR_KEYWORDS	monomer	6	2.85714	1.94891e-05	CSF2, AZGP1, CD34, SERPINA5, ARF4, SPINK1	210	31	19235	17.7281	0.00739791	0.000618593	0.0269875
GOTERM_BP_FAT	GO:0016265~death	27	12.8571	1.5507e-05	BID, E2F1, TNFRSF25, GJA1, PTEN, TGFB1, TGFB2, CTNNB1, MAP3K5, BAG1, BCL2, BAG3, NGFRAP1, THBS1, MYC, EBAG9, DHCR24, HIP1, AR, IL6, MSH2, TP53, SMAD3, BIRC5, BRCA1, EP300, BUB1B	196	724	13528	2.57397	0.0351425	0.000368745	0.0271024
GOTERM_BP_FAT	GO:0000902~cell morphogenesis	18	8.57143	1.57291e-05	UCHL1, GJA1, GLI2, SOX9, SLIT2, SHH, TGFB1, CTNNB1, TGFB2, DVL1, ALCAM, SMO, NCAM2, IGF1R, HIF1A, BCL2, ILK, APC	196	356	13528	3.4898	0.0356368	0.00037021	0.0274906
GOTERM_BP_FAT	GO:0031401~positive regulation of protein modification process	13	6.19048	1.69405e-05	CSF2, IL6, SMAD4, PSMA7, TGFB1, BRCA1, PIN1, IL11, PSMB5, PSMC4, CCND2, BCL2, PSMD9	196	187	13528	4.79821	0.0383283	0.000394691	0.0296076
SP_PIR_KEYWORDS	acetylation	52	24.7619	2.16064e-05	UCHL1, PTEN, EIF4EBP1, CSNK2A1, MCM7, SND1, MYC, SARDH, STAG1, FBP1, TP53, MCM2, MAPK1, KRT19, PPP1CA, EP300, CSTB, BUB1B, KPNA2, GSTP1, RAD23B, MVD, FKBP4, ADRBK1, PSMA7, MIF, PIN1, ANXA7, GSTK1, KRT7, FASN, HSPA5, GNMT, NEDD4L, APEX1, TMEM30A, FEN1, EEF1A1, LGALS3, MKI67, MSH2, SMAD4, ANXA1, SMAD3, SMAD2, ANXA3, ANXA2, CDKN1A, PSMC4, SMARCC1, PGK1, DCXR	210	2635	19235	1.80757	0.00819835	0.000633041	0.0299191
GOTERM_BP_FAT	GO:0032989~cellular component morphogenesis	19	9.04762	1.76824e-05	UCHL1, GJA1, GLI2, SOX9, SLIT2, SHH, TGFB1, CTNNB1, TGFB2, DVL1, ALCAM, SMO, NCAM2, IGF1R, KRT19, HIF1A, BCL2, ILK, APC	196	397	13528	3.30324	0.0399729	0.000407854	0.0309041
GOTERM_BP_FAT	GO:0009991~response to extracellular stimulus	14	6.66667	1.81602e-05	MUC1, CYP11A1, PTGS2, SOX2, TP53, BRCA2, PTEN, SHH, TGFB1, CDKN1A, BCL2, PTCH1, HSPA5, IGFBP2	196	220	13528	4.39221	0.0410305	0.000414726	0.031739
GOTERM_BP_FAT	GO:0006915~apoptosis	24	11.4286	1.9029e-05	E2F1, BID, IL6, TNFRSF25, MSH2, TP53, SMAD3, GJA1, BIRC5, PTEN, BRCA1, CTNNB1, MAP3K5, EP300, BAG1, BCL2, BAG3, BUB1B, NGFRAP1, THBS1, MYC, HIP1, DHCR24, EBAG9	196	602	13528	2.75164	0.0429506	0.000430302	0.0332571
UP_SEQ_FEATURE	domain:Peptidase S1	9	4.28571	2.1543e-05	PRSS8, KLK5, KLK12, KLK11, KLK10, KLK1, KLK15, KLK14, KLK13	210	106	19113	7.72763	0.0191176	0.00641359	0.0335555
GOTERM_CC_FAT	GO:0044421~extracellular region part	32	15.2381	2.5913e-05	WNT5A, CSF2, PGC, CSF1, PRDX4, MMP26, CHIT1, TGFB1, SHH, IL11, MIF, TGFB2, TIMP1, PRSS8, DSPP, TFF3, LOX, THBS1, RAMP1, KLK14, ADAM9, KLK13, CRISP3, IL6, LGALS3, IL8, KLK5, SLIT2, ANXA2, GRP, IGFBP2, BMP6	189	960	12782	2.25432	0.00807807	0.00115803	0.0348459
GOTERM_BP_FAT	GO:0051050~positive regulation of transport	14	6.66667	2.09394e-05	IL6, SMAD4, SMAD3, ADRBK1, SHH, TGFB1, TGFB2, SMO, GCK, PRKACA, NEDD4L, PSMD9, ADAM9, HIP1	196	223	13528	4.33312	0.0471594	0.000468897	0.0365954
GOTERM_CC_FAT	GO:0043233~organelle lumen	49	23.3333	2.76861e-05	E2F1, PTGS2, PDIA3, UCHL1, S100A9, EZH2, ZEB1, TGFB1, TGFB2, CTNNB1, CSNK2A1, MCM7, MYC, SARDH, TERT, PITX2, TP53, MTA1, MCM2, CDK7, MAPK1, PPP1CA, HIF1A, EP300, CSTB, KPNA2, RAD23B, MVD, FKBP4, MGMT, SOX2, SOX9, TIMP1, STAT6, GSTK1, HSPA5, THBS1, APEX1, MKI67, SMAD4, TEAD1, BRCA2, SMAD3, BIRC5, SMAD2, BRCA1, CDKN1A, GCK, SMARCC1	189	1820	12782	1.8208	0.00862843	0.00108265	0.0372298
GOTERM_BP_FAT	GO:0010647~positive regulation of cell communication	17	8.09524	2.25477e-05	CSF2, IL6, PTGS2, CSF1, KLK5, SOX2, SMAD4, GJA1, TGFB1, IL11, TGFB2, DVL1, CTNNB1, HIF1A, ILK, THBS1, KLK14	196	329	13528	3.5664	0.0506883	0.000500049	0.0394056
GOTERM_BP_FAT	GO:0009953~dorsal/ventral pattern formation	8	3.80952	2.34999e-05	SMO, SMAD2, PTCH1, GLI2, SHH, GLI1, CTNNB1, APC	196	60	13528	9.20272	0.0527714	0.000516199	0.0410694
GOTERM_BP_FAT	GO:0012501~programmed cell death	24	11.4286	2.40572e-05	E2F1, BID, IL6, TNFRSF25, MSH2, TP53, SMAD3, GJA1, BIRC5, PTEN, BRCA1, CTNNB1, MAP3K5, EP300, BAG1, BCL2, BAG3, BUB1B, NGFRAP1, THBS1, MYC, HIP1, DHCR24, EBAG9	196	611	13528	2.71111	0.0539885	0.000523453	0.0420432
GOTERM_CC_FAT	GO:0031988~membrane-bounded vesicle	23	10.9524	3.15185e-05	CRISP3, BSG, PDIA3, BRCA2, GJA1, SHH, TGFB1, TIMP1, ANXA2, TGFB2, DVL1, SYP, SND1, SLC2A1, FASN, TFF3, HSPA5, THBS1, GAD1, SYTL1, HIP1, KLK13, ITGA2B	189	568	12782	2.73852	0.00981693	0.00109556	0.0423822
GOTERM_BP_FAT	GO:0009967~positive regulation of signal transduction	16	7.61905	2.44793e-05	CSF2, IL6, CSF1, KLK5, SOX2, SMAD4, GJA1, TGFB1, IL11, TGFB2, DVL1, CTNNB1, HIF1A, ILK, THBS1, KLK14	196	295	13528	3.74348	0.0549093	0.000527659	0.0427807
GOTERM_BP_FAT	GO:0031399~regulation of protein modification process	16	7.61905	2.44793e-05	CSF2, IL6, SMAD4, PSMA7, PRKCE, TGFB1, BRCA1, IL11, PIN1, PSMB5, MAP3K5, PSMC4, CCND2, BCL2, BUB1B, PSMD9	196	295	13528	3.74348	0.0549093	0.000527659	0.0427807
GOTERM_BP_FAT	GO:0050680~negative regulation of epithelial cell proliferation	6	2.85714	2.48426e-05	KRT5, BRCA2, PTCH1, TGFB1, TGFB2, APC	196	25	13528	16.5649	0.0557012	0.000530532	0.0434156
OMIM_DISEASE	Colorectal cancer	5	2.38095	3.5191e-05	EP300, TP53, BUB1B, CTNNB1, APC	64	12	3671	23.8997	0.00687382	0.00687382	0.0439534
GOTERM_BP_FAT	GO:0060541~respiratory system development	10	4.7619	2.55525e-05	WNT5A, PPP1CA, EP300, SOX2, SMAD2, LOX, GLI2, SHH, GLI1, CTNNB1	196	108	13528	6.39078	0.0572464	0.000540683	0.0446559
GOTERM_BP_FAT	GO:0031667~response to nutrient levels	13	6.19048	2.84231e-05	MUC1, CYP11A1, PTGS2, SOX2, TP53, BRCA2, PTEN, SHH, TGFB1, BCL2, PTCH1, HSPA5, IGFBP2	196	197	13528	4.55465	0.0634694	0.000595942	0.0496715
GOTERM_CC_FAT	GO:0043025~cell soma	12	5.71429	3.78038e-05	ALCAM, MAPK1, SMO, SNCG, PPP1CA, CYP17A1, ILK, UCHL1, CAMK2N1, TGFB1, DVL1, TGFB2	189	168	12782	4.83069	0.0117631	0.00118258	0.0508321
GOTERM_BP_FAT	GO:0006275~regulation of DNA replication	8	3.80952	2.92065e-05	IGF1R, CSF2, TP53, BRCA2, SHC1, GLI2, TGFB1, GLI1	196	62	13528	8.90586	0.0651605	0.000606847	0.0510402
GOTERM_BP_FAT	GO:0001655~urogenital system development	10	4.7619	2.9593e-05	SDC1, AR, BCL2, ILK, SMAD4, RARB, GLI2, SHH, SLIT2, APC	196	110	13528	6.27458	0.0659936	0.000609386	0.0517154
GOTERM_BP_FAT	GO:0007568~aging	10	4.7619	2.9593e-05	MSH2, BCL2, ILK, TP53, BRCA2, ADRBK1, IGFBP2, PTEN, TERT, TGFB1	196	110	13528	6.27458	0.0659936	0.000609386	0.0517154
KEGG_PATHWAY	hsa05220:Chronic myeloid leukemia	10	4.7619	4.66173e-05	E2F1, MAPK1, CDKN1A, SMAD4, TP53, SMAD3, SHC1, MYC, TGFB1, TGFB2	118	75	5085	5.74576	0.00567131	0.000710678	0.0536605
GOTERM_BP_FAT	GO:0032880~regulation of protein localization	11	5.2381	3.07432e-05	SMO, IL6, BCL2, SMAD4, SMAD3, PRKACA, SHH, TGFB1, ADAM9, TGFB2, APC	196	138	13528	5.50163	0.0684688	0.000627464	0.053725
GOTERM_BP_FAT	GO:0045165~cell fate commitment	11	5.2381	3.2717e-05	SMO, BCL2, SOX2, SMAD4, TP53, SMAD2, SOX9, GLI2, SHH, CTNNB1, TGFB2	196	139	13528	5.46205	0.0727012	0.000661881	0.0571734
UP_SEQ_FEATURE	disulfide bond	54	25.7143	3.78531e-05	PTGS2, PDIA3, REG4, PGC, PRDX4, GJA1, SPINK1, CDCP1, TGFB1, TGFB2, AZGP1, KLK12, KLK11, KLK10, ADAM8, RAMP1, KLK15, KLK14, DPP4, KLK13, ADAM9, SHBG, CRISP3, BSG, NPBWR1, SPINT1, SLIT2, PLAUR, NCAM2, SMO, CHGA, PSCA, ADAM15, ITGA2B, CSF2, FGFR1, TNFRSF25, CSF1, LRIG1, CHIT1, TIMP1, ALCAM, PRSS8, IGF1R, TFF3, THBS1, IL6, LGALS3, IL8, KLK5, KLK1, DKK1, IGFBP2, BMP6	210	2819	19113	1.74344	0.0333482	0.0084434	0.0589531
SP_PIR_KEYWORDS	disulfide bond	55	26.1905	4.29307e-05	PTGS2, PDIA3, REG4, PGC, PRDX4, GJA1, SPINK1, CDCP1, TGFB1, TGFB2, AZGP1, KLK12, KLK11, KLK10, ADAM8, RAMP1, KLK15, KLK14, DPP4, KLK13, ADAM9, SHBG, CRISP3, BSG, NPBWR1, SPINT1, SLIT2, PLAUR, NCAM2, SMO, CHGA, PSCA, ADAM15, ITGA2B, CSF2, FGFR1, TNFRSF25, CSF1, LRIG1, CHIT1, TIMP1, ALCAM, PRSS8, IGF1R, TFF3, THBS1, IL6, LGALS3, IL8, KLK5, KLK1, DKK1, IGFBP2, AGR2, BMP6	210	2924	19235	1.72289	0.0162239	0.00116767	0.0594394
GOTERM_BP_FAT	GO:0007584~response to nutrient	11	5.2381	3.47983e-05	MUC1, PTGS2, CYP11A1, BCL2, SOX2, BRCA2, PTCH1, IGFBP2, PTEN, SHH, TGFB1	196	140	13528	5.42303	0.0771431	0.000697853	0.0608094
GOTERM_CC_FAT	GO:0031974~membrane-enclosed lumen	49	23.3333	4.60309e-05	E2F1, PTGS2, PDIA3, UCHL1, S100A9, EZH2, ZEB1, TGFB1, TGFB2, CTNNB1, CSNK2A1, MCM7, MYC, SARDH, TERT, PITX2, TP53, MTA1, MCM2, CDK7, MAPK1, PPP1CA, HIF1A, EP300, CSTB, KPNA2, RAD23B, MVD, FKBP4, MGMT, SOX2, SOX9, TIMP1, STAT6, GSTK1, HSPA5, THBS1, APEX1, MKI67, SMAD4, TEAD1, BRCA2, SMAD3, BIRC5, SMAD2, BRCA1, CDKN1A, GCK, SMARCC1	189	1856	12782	1.78548	0.0143047	0.00130896	0.0618912
INTERPRO	IPR001314:Peptidase S1A, chymotrypsin	9	4.28571	4.30009e-05	PRSS8, KLK5, KLK12, KLK11, KLK10, KLK1, KLK15, KLK14, KLK13	206	104	16659	6.99827	0.0234155	0.0234155	0.0627499
GOTERM_BP_FAT	GO:0001952~regulation of cell-matrix adhesion	6	2.85714	3.68742e-05	BCL2, CSF1, ILK, SMAD3, THBS1, PTEN	196	27	13528	15.3379	0.0815523	0.000733096	0.0644359
SP_PIR_KEYWORDS	serine/threonine-specific protein kinase	7	3.33333	4.7035e-05	MAPK1, CSNK2A1, ILK, PIM1, PRKACA, ADRBK1, PRKCE	210	60	19235	10.6861	0.0177611	0.001194	0.0651203
INTERPRO	IPR018114:Peptidase S1/S6, chymotrypsin/Hap, active site	9	4.28571	4.60621e-05	PRSS8, KLK5, KLK12, KLK11, KLK10, KLK1, KLK15, KLK14, KLK13	206	105	16659	6.93162	0.0250614	0.0126102	0.0672157
GOTERM_MF_FAT	GO:0043565~sequence-specific DNA binding	23	10.9524	5.287e-05	AR, MSH2, SOX2, TP53, SMAD4, SMAD3, MTA1, SMAD2, MCM2, ZEB1, EN2, GLI2, SOX9, GLI1, CTNNB1, STAT6, HIF1A, SPDEF, ETV1, RARB, MYC, TERT, PITX2	186	607	12983	2.64485	0.0276843	0.00466819	0.0767513
GOTERM_BP_FAT	GO:0033273~response to vitamin	8	3.80952	4.40579e-05	MUC1, PTGS2, BCL2, SOX2, PTCH1, IGFBP2, SHH, TGFB1	196	66	13528	8.36611	0.0966488	0.000868374	0.0769845
GOTERM_BP_FAT	GO:0006916~anti-apoptosis	13	6.19048	4.44429e-05	CSF2, ANXA1, BIRC5, IGF1R, BAG1, BCL2, BAG3, HSPA5, THBS1, MYC, TERT, GSTP1, DHCR24	196	206	13528	4.35566	0.0974508	0.000868538	0.077657
GOTERM_CC_FAT	GO:0016023~cytoplasmic membrane-bounded vesicle	22	10.4762	5.92906e-05	CRISP3, BSG, PDIA3, BRCA2, GJA1, SHH, TGFB1, TIMP1, ANXA2, TGFB2, DVL1, SYP, SND1, SLC2A1, FASN, TFF3, HSPA5, THBS1, SYTL1, HIP1, KLK13, ITGA2B	189	550	12782	2.70519	0.0183874	0.00154535	0.0797131
GOTERM_CC_FAT	GO:0005667~transcription factor complex	13	6.19048	6.38291e-05	E2F1, SOX2, TP53, SMAD4, TEAD1, SMAD3, SMAD2, ZEB1, CDK7, CTNNB1, EP300, HIF1A, PITX2	189	210	12782	4.1866	0.0197809	0.00153568	0.0858125
GOTERM_CC_FAT	GO:0005615~extracellular space	25	11.9048	6.7254e-05	WNT5A, CSF2, PGC, CSF1, PRDX4, TGFB1, SHH, CHIT1, TGFB2, MIF, IL11, PRSS8, LOX, THBS1, RAMP1, KLK14, ADAM9, KLK13, IL6, IL8, KLK5, SLIT2, GRP, IGFBP2, BMP6	189	685	12782	2.46823	0.0208312	0.00150253	0.090415
GOTERM_BP_FAT	GO:0050921~positive regulation of chemotaxis	6	2.85714	5.29878e-05	IL6, IL8, SMAD3, THBS1, SLIT2, TGFB1	196	29	13528	14.2801	0.115069	0.00102675	0.0925813
GOTERM_CC_FAT	GO:0031410~cytoplasmic vesicle	24	11.4286	6.89513e-05	CRISP3, BSG, PDIA3, BRCA2, GJA1, SHH, TGFB1, TIMP1, ANXA2, TGFB2, DVL1, SYP, SCGN, SND1, SLC2A1, FASN, TFF3, HSPA5, IGFBP2, THBS1, SYTL1, HIP1, KLK13, ITGA2B	189	642	12782	2.52821	0.0213513	0.0014378	0.0926959
GOTERM_BP_FAT	GO:0006928~cell motion	20	9.52381	5.73461e-05	IL6, IL8, PTGS2, MSH2, S100A9, ANXA1, GLI2, PTEN, SLIT2, SHH, TGFB1, PLAUR, TGFB2, ALCAM, SMO, HIF1A, CD34, ID1, THBS1, APC	196	475	13528	2.90612	0.123923	0.0011019	0.100193
GOTERM_BP_FAT	GO:0032269~negative regulation of cellular protein metabolic process	12	5.71429	5.96379e-05	PSMB5, EIF4EBP1, PSMC4, SERPINA5, BUB1B, IGF2BP3, PSMA7, THBS1, SHH, TGFB1, TIMP1, PSMD9	196	180	13528	4.60136	0.128543	0.00113645	0.104195
SP_PIR_KEYWORDS	Apoptosis	15	7.14286	7.65538e-05	E2F1, BID, TNFRSF25, TP53, BIRC5, PTEN, CTNNB1, MAP3K5, BAG1, BCL2, BAG3, BUB1B, NGFRAP1, EBAG9, HIP1	210	381	19235	3.60611	0.0287468	0.00182135	0.105969
GOTERM_BP_FAT	GO:0048812~neuron projection morphogenesis	13	6.19048	6.08596e-05	UCHL1, GJA1, GLI2, SHH, SLIT2, DVL1, ALCAM, NCAM2, IGF1R, SMO, BCL2, ILK, APC	196	213	13528	4.21251	0.130996	0.00115022	0.106328
GOTERM_BP_FAT	GO:0051346~negative regulation of hydrolase activity	7	3.33333	6.15892e-05	TP53, CSTB, BIRC5, CSTA, HSPA5, DHCR24, TGFB2	196	48	13528	10.0655	0.132457	0.00115454	0.107602
GOTERM_BP_FAT	GO:0032388~positive regulation of intracellular transport	6	2.85714	6.28459e-05	SMO, SMAD4, SMAD3, PRKACA, SHH, TGFB1	196	30	13528	13.8041	0.134969	0.00116859	0.109797
GOTERM_CC_FAT	GO:0005576~extracellular region	51	24.2857	8.39596e-05	REG4, PGC, PRDX4, MMP26, SPINK1, CDCP1, SHH, TGFB1, TGFB2, IL11, AZGP1, DSPP, SERPINA5, KLK12, KLK11, KLK10, LOX, RAMP1, KLK15, DPP4, KLK14, KLK13, ADAM9, SHBG, CRISP3, SPINT1, SLIT2, PLAUR, GRP, CHGA, WNT5A, CSF2, TNFRSF25, CSF1, CHIT1, MIF, TIMP1, PRSS8, TFF3, THBS1, MUC1, IL6, LGALS3, IL8, KLK5, ANXA2, SCGN, DKK1, IGFBP2, AGR2, BMP6	189	2010	12782	1.71598	0.0259381	0.00164118	0.112862
SP_PIR_KEYWORDS	phospholipid binding	5	2.38095	8.49688e-05	ANXA7, ANXA1, PRKCE, ANXA3, ANXA2	210	22	19235	20.8171	0.0318561	0.00190257	0.117611
GOTERM_BP_FAT	GO:0042493~response to drug	13	6.19048	6.97335e-05	PTGS2, MSH2, TP53, PTEN, TGFB1, PRSS8, CDKN1A, EP300, BCL2, PTCH1, LOX, IGFBP2, APC	196	216	13528	4.15401	0.148607	0.00128622	0.121823
GOTERM_BP_FAT	GO:0050678~regulation of epithelial cell proliferation	8	3.80952	7.08069e-05	KRT5, CCND2, SMAD3, BRCA2, PTCH1, TGFB1, TGFB2, APC	196	71	13528	7.77695	0.150712	0.00129565	0.123697
GOTERM_BP_FAT	GO:0001822~kidney development	9	4.28571	7.24372e-05	SDC1, BCL2, ILK, SMAD4, RARB, GLI2, SHH, SLIT2, APC	196	96	13528	6.47066	0.153901	0.00131503	0.126543
GOTERM_BP_FAT	GO:0050920~regulation of chemotaxis	6	2.85714	7.40607e-05	IL6, IL8, SMAD3, THBS1, SLIT2, TGFB1	196	31	13528	13.3588	0.157064	0.00133399	0.129378
INTERPRO	IPR001254:Peptidase S1 and S6, chymotrypsin/Hap	9	4.28571	9.35353e-05	PRSS8, KLK5, KLK12, KLK11, KLK10, KLK1, KLK15, KLK14, KLK13	206	116	16659	6.27431	0.0502347	0.0170334	0.136446
GOTERM_BP_FAT	GO:0051248~negative regulation of protein metabolic process	12	5.71429	8.43563e-05	PSMB5, EIF4EBP1, PSMC4, SERPINA5, BUB1B, IGF2BP3, PSMA7, THBS1, SHH, TGFB1, TIMP1, PSMD9	196	187	13528	4.42912	0.176851	0.00150753	0.147351
GOTERM_BP_FAT	GO:0009628~response to abiotic stimulus	17	8.09524	8.61268e-05	KCNMA1, MSH2, SOX2, TP53, GJA1, BRCA2, TGFB1, BRCA1, ANXA7, CDKN1A, BCL2, SLC2A1, PTCH1, THBS1, IGFBP2, MYC, FEN1	196	368	13528	3.18844	0.180207	0.00152732	0.150441
GOTERM_BP_FAT	GO:0030324~lung development	9	4.28571	9.0148e-05	WNT5A, PPP1CA, EP300, SMAD2, LOX, GLI2, SHH, GLI1, CTNNB1	196	99	13528	6.27458	0.187777	0.00158638	0.15746
GOTERM_BP_FAT	GO:0043009~chordate embryonic development	16	7.61905	9.14279e-05	AR, MSH2, TP53, SPINT1, BRCA2, SMAD2, ZEB1, GLI2, BRCA1, SHH, DVL1, SMO, EP300, HIF1A, PSMC4, PTCH1	196	331	13528	3.33633	0.190172	0.00159671	0.159694
GOTERM_BP_FAT	GO:0009792~embryonic development ending in birth or egg hatching	16	7.61905	0.000100789	AR, MSH2, TP53, SPINT1, BRCA2, SMAD2, ZEB1, GLI2, BRCA1, SHH, DVL1, SMO, EP300, HIF1A, PSMC4, PTCH1	196	334	13528	3.30637	0.207475	0.00174683	0.176031
SP_PIR_KEYWORDS	calcium binding	8	3.80952	0.000132652	ANXA7, CHGA, S100A8, S100A9, ANXA1, THBS1, ANXA3, ANXA2	210	103	19235	7.11419	0.0492877	0.00280405	0.183557
GOTERM_BP_FAT	GO:0030162~regulation of proteolysis	7	3.33333	0.000108541	EP300, SERPINA5, THBS1, SHH, ADAM9, PLAUR, TIMP1	196	53	13528	9.1159	0.221524	0.00186704	0.189558
GOTERM_BP_FAT	GO:0001837~epithelial to mesenchymal transition	5	2.38095	0.00010934	HIF1A, SOX9, TGFB1, CTNNB1, TGFB2	196	18	13528	19.1723	0.222957	0.00186685	0.190952
GOTERM_MF_FAT	GO:0004857~enzyme inhibitor activity	14	6.66667	0.000131924	ANXA1, SPINK1, SPINT1, BIRC5, CAMK2N1, ANXA3, ANXA2, TIMP1, CDKN1A, SERPINA5, CSTB, PRKACA, CSTA, HSPA5	186	270	12983	3.61932	0.0676587	0.00995813	0.191412
GOTERM_BP_FAT	GO:0030323~respiratory tube development	9	4.28571	0.000111306	WNT5A, PPP1CA, EP300, SMAD2, LOX, GLI2, SHH, GLI1, CTNNB1	196	102	13528	6.09004	0.226476	0.00188644	0.194383
GOTERM_CC_FAT	GO:0070013~intracellular organelle lumen	46	21.9048	0.000145081	E2F1, RAD23B, PDIA3, MVD, PTGS2, FKBP4, SOX2, MGMT, S100A9, UCHL1, EZH2, ZEB1, SOX9, TGFB1, CTNNB1, STAT6, CSNK2A1, MCM7, GSTK1, HSPA5, SARDH, MYC, APEX1, TERT, PITX2, MKI67, SMAD4, TP53, SMAD3, MTA1, TEAD1, BRCA2, SMAD2, BIRC5, CDK7, MCM2, BRCA1, MAPK1, CDKN1A, PPP1CA, HIF1A, EP300, GCK, SMARCC1, CSTB, KPNA2	189	1779	12782	1.74871	0.044398	0.00266783	0.19495
GOTERM_BP_FAT	GO:0048520~positive regulation of behavior	6	2.85714	0.000117108	IL6, IL8, SMAD3, THBS1, SLIT2, TGFB1	196	34	13528	12.1801	0.23676	0.0019702	0.204505
GOTERM_BP_FAT	GO:0007178~transmembrane receptor protein serine/threonine kinase signaling pathway	9	4.28571	0.000119211	ID1, SMAD4, SMAD3, SMAD2, SMURF2, TGFB1, ADAM9, BMP6, TGFB2	196	103	13528	6.03091	0.240455	0.00199103	0.208174
GOTERM_BP_FAT	GO:0032355~response to estradiol stimulus	7	3.33333	0.000120659	PTGS2, CCND2, PTCH1, IGFBP2, PTEN, SHH, TGFB1	196	54	13528	8.94709	0.242989	0.00200072	0.210701
GOTERM_MF_FAT	GO:0005518~collagen binding	6	2.85714	0.000146596	DSPP, SMAD4, SMAD3, THBS1, DPP4, ADAM9	186	36	12983	11.6335	0.0748952	0.00968384	0.212679
GOTERM_BP_FAT	GO:0051384~response to glucocorticoid stimulus	8	3.80952	0.00012922	CDKN1A, SDC1, IL6, EP300, PTGS2, BCL2, IGFBP2, ADAM9	196	78	13528	7.07902	0.257795	0.00212724	0.225634
GOTERM_BP_FAT	GO:0007167~enzyme linked receptor protein signaling pathway	16	7.61905	0.000130503	FGFR1, SMAD4, SMAD3, SMAD2, PTEN, TGFB1, TGFB2, DVL1, IGF1R, EIF4EBP1, ID1, ARF4, SMURF2, SHC1, BMP6, ADAM9	196	342	13528	3.22902	0.259989	0.00213311	0.227872
GOTERM_BP_FAT	GO:0006979~response to oxidative stress	11	5.2381	0.000131589	PSMB5, SDC1, HIF1A, EP300, PTGS2, CYP11A1, BCL2, PPP2CB, ADRBK1, ADAM9, DHCR24	196	164	13528	4.62942	0.261842	0.00213572	0.229767
GOTERM_BP_FAT	GO:0001657~ureteric bud development	6	2.85714	0.000135039	BCL2, ILK, SMAD4, RARB, SHH, SLIT2	196	35	13528	11.8321	0.267694	0.00217635	0.235784
GOTERM_BP_FAT	GO:0007224~smoothened signaling pathway	5	2.38095	0.000136941	SMO, PTCH1, GLI2, SHH, GLI1	196	19	13528	18.1633	0.270901	0.00219166	0.239101
GOTERM_BP_FAT	GO:0043281~regulation of caspase activity	8	3.80952	0.000140076	MGMT, TP53, SMAD3, BIRC5, HSPA5, MYC, DHCR24, HIP1	196	79	13528	6.98941	0.276156	0.00222634	0.244569
KEGG_PATHWAY	hsa05212:Pancreatic cancer	9	4.28571	0.000216421	E2F1, MAPK1, SMAD4, TP53, SMAD3, BRCA2, SMAD2, TGFB1, TGFB2	118	72	5085	5.38665	0.0260607	0.00292973	0.248897
GOTERM_BP_FAT	GO:0045859~regulation of protein kinase activity	16	7.61905	0.000143931	CSF1, PIM1, CDK7, PTEN, TGFB1, TGFB2, DVL1, CDKN1A, MAP3K5, CCND2, ILK, SHC1, PRKACA, THBS1, APC, ADAM9	196	345	13528	3.20095	0.282565	0.00227188	0.25129
GOTERM_BP_FAT	GO:0042542~response to hydrogen peroxide	7	3.33333	0.000148109	SDC1, EP300, CYP11A1, BCL2, PPP2CB, ADRBK1, ADAM9	196	56	13528	8.62755	0.289448	0.00232188	0.258576
SP_PIR_KEYWORDS	cytoplasm	58	27.619	0.000208306	SNCG, S100A8, UCHL1, S100A9, PRDX4, PTEN, GLI1, CTNNB1, BAG1, SND1, GUCY1A3, SHC1, PRKACA, NGFRAP1, RARB, TERT, DAB2IP, PIM1, TP53, MTA1, ALOX15, PPP1CA, HIF1A, CSTB, BUB1B, CSTA, KPNA2, BID, RAD23B, PTOV1, FKBP4, IGF2BP3, PSMA7, CCNG2, MIF, PSMB5, STAT6, KRT7, PPP2CB, FASN, GNMT, NEDD4L, HIP1, MUC1, EEF1A1, BMX, SMAD4, ANXA1, SMAD3, BIRC5, SMAD2, BRCA1, DVL1, SCGN, CDKN1A, PSMC4, SMURF2, PGK1	210	3332	19235	1.59439	0.0763044	0.0041688	0.288102
GOTERM_MF_FAT	GO:0008233~peptidase activity	21	10	0.00019986	PDIA3, PGC, UCHL1, KLK5, BAP1, MMP26, KLK1, PSMA7, SHH, PSMB5, PRSS8, KLK12, KLK11, KLK10, ADAM8, KLK15, KLK14, DPP4, ADAM15, KLK13, ADAM9	186	574	12983	2.5537	0.100698	0.0117237	0.289848
SP_PIR_KEYWORDS	nucleus	70	33.3333	0.000216098	E2F1, CLSTN1, EZH2, BAP1, ZEB1, GLI2, GLI1, CTNNB1, MCM7, BAG1, SND1, PSIP1, PRKACA, NGFRAP1, RARB, CCNA1, MYC, TERT, STAG1, PITX2, AR, SSBP2, PIM1, TP53, MTA1, MCM2, CDK7, PPP1CA, EP300, HIF1A, CSTB, SPDEF, BUB1B, KPNA2, TFAP2E, RAD23B, PTOV1, ZNF132, FKBP4, SOX2, MGMT, IGF2BP3, SOX9, PSMA7, PIN1, STAT6, PSMB5, BCL2, PPP2CB, ETV1, APEX1, FEN1, HIP1, MUC1, LGALS3, MKI67, MSH2, ANXA1, SMAD4, SMAD3…	210	4283	19235	1.497	0.0790433	0.00410865	0.298865
KEGG_PATHWAY	hsa04340:Hedgehog signaling pathway	8	3.80952	0.000260157	WNT5A, SMO, PRKACA, PTCH1, GLI2, SHH, GLI1, BMP6	118	56	5085	6.15617	0.0312447	0.00316929	0.299126
GOTERM_BP_FAT	GO:0052548~regulation of endopeptidase activity	8	3.80952	0.000177159	MGMT, TP53, SMAD3, BIRC5, HSPA5, MYC, DHCR24, HIP1	196	82	13528	6.7337	0.335514	0.00275796	0.309219
GOTERM_BP_FAT	GO:0016477~cell migration	14	6.66667	0.000183949	IL6, IL8, S100A9, PTEN, SHH, TGFB1, SLIT2, TGFB2, SMO, HIF1A, CD34, ID1, THBS1, APC	196	276	13528	3.50104	0.345844	0.00284433	0.321052
GOTERM_BP_FAT	GO:0008361~regulation of cell size	12	5.71429	0.000200106	SHBG, FGFR1, CDKN1A, AR, EP300, BCL2, ILK, SMAD4, TP53, SMAD3, TGFB1, TGFB2	196	206	13528	4.02061	0.369783	0.00307321	0.349206
GOTERM_MF_FAT	GO:0019900~kinase binding	11	5.2381	0.000243901	IGF1R, MAPK1, CCND2, SLC2A1, SMAD3, PRKACA, CAMK2N1, ADAM9, DVL1, CTNNB1, APC	186	179	12983	4.28945	0.121489	0.0128692	0.353614
GOTERM_BP_FAT	GO:0045321~leukocyte activation	13	6.19048	0.000203709	CSF2, IL8, MSH2, CSF1, TP53, SMAD3, TGFB1, CTNNB1, IL11, BCL2, DPP4, APC, ADAM9	196	242	13528	3.70771	0.375001	0.00310778	0.355483
GOTERM_CC_FAT	GO:0031981~nuclear lumen	39	18.5714	0.000268049	E2F1, RAD23B, FKBP4, SOX2, MGMT, S100A9, UCHL1, EZH2, ZEB1, SOX9, CTNNB1, STAT6, CSNK2A1, MCM7, MYC, APEX1, TERT, PITX2, MKI67, SMAD4, TP53, SMAD3, MTA1, TEAD1, BRCA2, SMAD2, BIRC5, CDK7, MCM2, BRCA1, MAPK1, CDKN1A, PPP1CA, HIF1A, EP300, GCK, SMARCC1, CSTB, KPNA2	189	1450	12782	1.819	0.0804866	0.00465086	0.35991
GOTERM_BP_FAT	GO:0010466~negative regulation of peptidase activity	5	2.38095	0.000206733	CSTB, BIRC5, CSTA, HSPA5, DHCR24	196	21	13528	16.4334	0.379347	0.00313313	0.360751
GOTERM_BP_FAT	GO:0001836~release of cytochrome c from mitochondria	5	2.38095	0.000206733	BID, BCL2, TP53, SMAD3, MYC	196	21	13528	16.4334	0.379347	0.00313313	0.360751
GOTERM_BP_FAT	GO:0043549~regulation of kinase activity	16	7.61905	0.000208952	CSF1, PIM1, CDK7, PTEN, TGFB1, TGFB2, DVL1, CDKN1A, MAP3K5, CCND2, ILK, SHC1, PRKACA, THBS1, APC, ADAM9	196	357	13528	3.09335	0.382517	0.00314604	0.364617
GOTERM_BP_FAT	GO:0007179~transforming growth factor beta receptor signaling pathway	7	3.33333	0.000217735	ID1, SMAD4, SMAD3, SMAD2, TGFB1, ADAM9, TGFB2	196	60	13528	8.05238	0.394905	0.00325683	0.379915
GOTERM_BP_FAT	GO:0045785~positive regulation of cell adhesion	7	3.33333	0.000217735	CSF1, ILK, SMAD3, THBS1, ADAM9, TGFB2, APC	196	60	13528	8.05238	0.394905	0.00325683	0.379915
GOTERM_BP_FAT	GO:0030902~hindbrain development	7	3.33333	0.000217735	SMO, CYP11A1, BCL2, EN2, GLI2, SHH, GLI1	196	60	13528	8.05238	0.394905	0.00325683	0.379915
SMART	SM00020:Tryp_SPc	9	4.28571	0.000336944	PRSS8, KLK5, KLK12, KLK11, KLK10, KLK1, KLK15, KLK14, KLK13	137	116	9079	5.14164	0.0425417	0.0425417	0.391148
GOTERM_BP_FAT	GO:0006917~induction of apoptosis	15	7.14286	0.000224528	BID, TNFRSF25, TP53, SMAD3, BRCA2, PRKCE, PTEN, TGFB1, BRCA1, MAPK1, CDKN1A, MAP3K5, NGFRAP1, MYC, HIP1	196	320	13528	3.23533	0.404316	0.00333665	0.391746
GOTERM_BP_FAT	GO:0048858~cell projection morphogenesis	13	6.19048	0.000227686	UCHL1, GJA1, GLI2, SHH, SLIT2, DVL1, ALCAM, NCAM2, IGF1R, SMO, BCL2, ILK, APC	196	245	13528	3.66231	0.408641	0.00336185	0.397246
KEGG_PATHWAY	hsa04520:Adherens junction	9	4.28571	0.000345754	IGF1R, FGFR1, MAPK1, CSNK2A1, EP300, SMAD4, SMAD3, SMAD2, CTNNB1	118	77	5085	5.03687	0.0413117	0.00382804	0.397366
GOTERM_BP_FAT	GO:0042475~odontogenesis of dentine-containing tooth	6	2.85714	0.000228579	SMO, DSPP, BSG, GLI2, SHH, CTNNB1	196	39	13528	10.6185	0.409858	0.00335355	0.3988
KEGG_PATHWAY	hsa05219:Bladder cancer	7	3.33333	0.000347952	E2F1, MAPK1, CDKN1A, IL8, TP53, THBS1, MYC	118	42	5085	7.1822	0.0415689	0.00353188	0.399889
GOTERM_BP_FAT	GO:0012502~induction of programmed cell death	15	7.14286	0.000232234	BID, TNFRSF25, TP53, SMAD3, BRCA2, PRKCE, PTEN, TGFB1, BRCA1, MAPK1, CDKN1A, MAP3K5, NGFRAP1, MYC, HIP1	196	321	13528	3.22525	0.414814	0.00338555	0.405165
SP_PIR_KEYWORDS	host-virus interaction	12	5.71429	0.00029819	PSMB5, MAPK1, KRT19, MAP3K5, EP300, KRT7, SND1, TP53, PSIP1, NEDD4L, PSMA7, KPNA2	210	285	19235	3.85664	0.107409	0.00539621	0.41218
GOTERM_BP_FAT	GO:0009611~response to wounding	20	9.52381	0.000238744	IL6, IL8, S100A8, S100A9, ANXA1, SMAD3, SHH, TGFB1, IL11, MIF, PLAUR, TGFB2, SMO, ALOX15, SDC1, HIF1A, BCL2, LOX, THBS1, BMP6	196	530	13528	2.60454	0.42354	0.00345846	0.416501
GOTERM_BP_FAT	GO:0051223~regulation of protein transport	9	4.28571	0.000241185	SMO, IL6, SMAD4, SMAD3, PRKACA, SHH, TGFB1, ADAM9, TGFB2	196	114	13528	5.44898	0.426777	0.00347196	0.42075
GOTERM_CC_FAT	GO:0048770~pigment granule	8	3.80952	0.000331994	BSG, PDIA3, SND1, SLC2A1, FASN, HSPA5, SYTL1, ANXA2	189	89	12782	6.07907	0.0987129	0.00545514	0.445592
GOTERM_CC_FAT	GO:0042470~melanosome	8	3.80952	0.000331994	BSG, PDIA3, SND1, SLC2A1, FASN, HSPA5, SYTL1, ANXA2	189	89	12782	6.07907	0.0987129	0.00545514	0.445592
GOTERM_BP_FAT	GO:0048589~developmental growth	8	3.80952	0.000256311	SHBG, SMO, PTGS2, BCL2, BRCA2, GLI2, SHH, PLAUR	196	87	13528	6.3467	0.44644	0.00366646	0.447082
UP_SEQ_FEATURE	sequence variant	156	74.2857	0.000288105	SNCG, PTGS2, S100A9, TGFB1, SHH, CTNNB1, TGFB2, IL11, MAP3K5, DSPP, SLC2A1, PRKACA, RARB, LOX, ADAM8, STAG1, PITX2, CRISP3, DAB2IP, BSG, FBP1, PIM1, MTA1, PLAUR, NCAM2, KRT19, EP300, HIF1A, CD34, SPDEF, CSTB, PSCA, CSTA, ITGA2B, RAD23B, FGFR1, ZNF132, MVD, LRIG1, ADRBK1, SOX9, CCNG2, CHIT1, ABCA5, PSMB5, ALCAM, LETMD1, GNMT, GAD1, HIP1, MUC1, MKI67, LGALS3, SMAD4, BMX, TEAD1, BRCA2, SMAD3, EFS, S…	210	11992	19113	1.18398	0.227543	0.0503254	0.447883
GOTERM_MF_FAT	GO:0070011~peptidase activity, acting on L-amino acid peptides	20	9.52381	0.000315904	PDIA3, PGC, UCHL1, KLK5, BAP1, MMP26, KLK1, PSMA7, PSMB5, PRSS8, KLK12, KLK11, KLK10, ADAM8, KLK15, KLK14, DPP4, ADAM15, KLK13, ADAM9	186	549	12983	2.54284	0.154453	0.0151362	0.457782
GOTERM_BP_FAT	GO:0001775~cell activation	14	6.66667	0.000270334	CSF2, IL6, IL8, MSH2, CSF1, TP53, SMAD3, TGFB1, CTNNB1, IL11, BCL2, DPP4, APC, ADAM9	196	287	13528	3.36685	0.464066	0.00384287	0.471488
UP_SEQ_FEATURE	active site:Charge relay system	10	4.7619	0.000316251	PRSS8, KLK5, KLK12, KLK11, KLK10, KLK1, KLK15, KLK14, DPP4, KLK13	210	196	19113	4.64359	0.246786	0.046136	0.491537
GOTERM_BP_FAT	GO:0030030~cell projection organization	16	7.61905	0.000289113	FGFR1, IL6, UCHL1, GJA1, GLI2, PTEN, SLIT2, SHH, DVL1, ALCAM, NCAM2, IGF1R, SMO, BCL2, ILK, APC	196	368	13528	3.00089	0.486795	0.00408415	0.504162
GOTERM_BP_FAT	GO:0001525~angiogenesis	10	4.7619	0.000292092	HIF1A, IL8, ID1, THBS1, PTEN, SHH, SLIT2, CTNNB1, TGFB2, ANXA2	196	148	13528	4.66354	0.490311	0.00410105	0.509345
GOTERM_BP_FAT	GO:0051130~positive regulation of cellular component organization	11	5.2381	0.000293901	ILK, SMAD4, SMAD3, SMAD2, NEDD4L, SLIT2, TGFB1, ADAM9, TGFB2, HIP1, APC	196	181	13528	4.19461	0.492435	0.00410144	0.512492
GOTERM_MF_FAT	GO:0004252~serine-type endopeptidase activity	10	4.7619	0.000358451	PRSS8, KLK5, KLK12, KLK11, KLK10, KLK1, KLK15, KLK14, DPP4, KLK13	186	154	12983	4.53254	0.173348	0.0157391	0.519289
GOTERM_BP_FAT	GO:0045596~negative regulation of cell differentiation	12	5.71429	0.000298624	MAPK1, SOX2, EZH2, TP53, SMAD3, ZEB1, SOX9, GLI2, SHH, TGFB1, CTNNB1, APC	196	216	13528	3.83447	0.497936	0.00414217	0.520707
GOTERM_BP_FAT	GO:0000278~mitotic cell cycle	16	7.61905	0.000306543	E2F1, PIM1, BIRC5, PSMA7, CCNG2, PSMB5, CDKN1A, PSMC4, CCND2, BCL2, BUB1B, CCNA1, KPNA2, APC, PSMD9, STAG1	196	370	13528	2.98467	0.507028	0.00422639	0.53448
GOTERM_BP_FAT	GO:0051338~regulation of transferase activity	16	7.61905	0.00032602	CSF1, PIM1, CDK7, PTEN, TGFB1, TGFB2, DVL1, CDKN1A, MAP3K5, CCND2, ILK, SHC1, PRKACA, THBS1, APC, ADAM9	196	372	13528	2.96862	0.528696	0.00446768	0.56835
GOTERM_BP_FAT	GO:0001942~hair follicle development	6	2.85714	0.000326114	PTGS2, BCL2, SOX9, SHH, TGFB2, APC	196	42	13528	9.86006	0.528798	0.00444258	0.568513
GOTERM_BP_FAT	GO:0001649~osteoblast differentiation	6	2.85714	0.000326114	SMO, SMAD3, GLI2, SHH, GLI1, BMP6	196	42	13528	9.86006	0.528798	0.00444258	0.568513
GOTERM_BP_FAT	GO:0022405~hair cycle process	6	2.85714	0.000326114	PTGS2, BCL2, SOX9, SHH, TGFB2, APC	196	42	13528	9.86006	0.528798	0.00444258	0.568513
GOTERM_BP_FAT	GO:0022404~molting cycle process	6	2.85714	0.000326114	PTGS2, BCL2, SOX9, SHH, TGFB2, APC	196	42	13528	9.86006	0.528798	0.00444258	0.568513
GOTERM_BP_FAT	GO:0000075~cell cycle checkpoint	8	3.80952	0.000338271	MSH2, TP53, BUB1B, BIRC5, CCNG2, BRCA1, TGFB1, APC	196	91	13528	6.06773	0.541834	0.00458079	0.589646
GOTERM_BP_FAT	GO:0048754~branching morphogenesis of a tube	7	3.33333	0.000338463	PPP1CA, BCL2, ILK, SMAD4, GLI2, SHH, CTNNB1	196	65	13528	7.43297	0.542036	0.00455664	0.58998
GOTERM_BP_FAT	GO:0032990~cell part morphogenesis	13	6.19048	0.000342916	UCHL1, GJA1, GLI2, SHH, SLIT2, DVL1, ALCAM, NCAM2, IGF1R, SMO, BCL2, ILK, APC	196	256	13528	3.50494	0.546718	0.00458968	0.59772
GOTERM_BP_FAT	GO:0007346~regulation of mitotic cell cycle	10	4.7619	0.000355835	BCL2, TP53, BUB1B, SMAD3, BRCA2, BIRC5, MYC, TGFB1, PIN1, APC	196	152	13528	4.54082	0.560034	0.00473475	0.620173
GOTERM_BP_FAT	GO:0070201~regulation of establishment of protein localization	9	4.28571	0.000361982	SMO, IL6, SMAD4, SMAD3, PRKACA, SHH, TGFB1, ADAM9, TGFB2	196	121	13528	5.13375	0.566231	0.00478875	0.630855
GOTERM_BP_FAT	GO:0042633~hair cycle	6	2.85714	0.00036475	PTGS2, BCL2, SOX9, SHH, TGFB2, APC	196	43	13528	9.63075	0.568993	0.00479778	0.635664
GOTERM_BP_FAT	GO:0045667~regulation of osteoblast differentiation	6	2.85714	0.00036475	IL6, SOX2, SMAD3, CTNNB1, BMP6, APC	196	43	13528	9.63075	0.568993	0.00479778	0.635664
GOTERM_BP_FAT	GO:0042303~molting cycle	6	2.85714	0.00036475	PTGS2, BCL2, SOX9, SHH, TGFB2, APC	196	43	13528	9.63075	0.568993	0.00479778	0.635664
SP_PIR_KEYWORDS	glycoprotein	69	32.8571	0.000484536	PTGS2, REG4, CLSTN1, UCHL1, MMP26, CDCP1, CD151, SHH, TGFB1, SDC2, TGFB2, SYP, AZGP1, DSPP, SERPINA5, SLC2A1, KLK12, PSIP1, KLK11, KLK10, LOX, ADAM8, KLK15, MYC, DPP4, KLK13, ADAM9, SHBG, CRISP3, BSG, NPBWR1, TP53, SPINT1, SLIT2, PLAUR, SMO, NCAM2, CHGA, SDC1, CD34, CD82, PSCA, ADAM15, ITGA2B, WNT5A, CSF2, FGFR1, TNFRSF25, CSF1, LRIG1, TIMP1, ABCA5, ALCAM, PRSS8, IGF1R, LETMD1, THBS1, TMEM30A, MU…	210	4318	19235	1.46366	0.168607	0.0083582	0.668961
GOTERM_MF_FAT	GO:0003690~double-stranded DNA binding	8	3.80952	0.000464635	MSH2, TP53, SMAD3, SMAD2, ZEB1, MYC, FEN1, CTNNB1	186	97	12983	5.75679	0.218686	0.0188039	0.672635
GOTERM_BP_FAT	GO:0043434~response to peptide hormone stimulus	10	4.7619	0.000391172	PRSS8, IGF1R, AR, BSG, EIF4EBP1, CCND2, BCL2, FBP1, TFF3, SHC1	196	154	13528	4.48184	0.594491	0.00511534	0.681563
GOTERM_BP_FAT	GO:0001656~metanephros development	6	2.85714	0.000406748	BCL2, ILK, SMAD4, RARB, SHH, SLIT2	196	44	13528	9.41187	0.608809	0.00528856	0.708611
SP_PIR_KEYWORDS	kinase	19	9.04762	0.000538087	FGFR1, MVD, PIM1, HK2, BMX, ADRBK1, CDK7, PRKCE, PLAUR, IGF1R, MAPK1, CDKN1A, MAP3K5, CSNK2A1, GCK, ILK, BUB1B, PRKACA, PGK1	210	688	19235	2.52952	0.185407	0.00887631	0.74264
SP_PIR_KEYWORDS	growth factor	8	3.80952	0.000578847	CSF2, IL6, CSF1, PSIP1, TGFB1, IL11, BMP6, TGFB2	210	131	19235	5.5936	0.197966	0.00914975	0.798686
GOTERM_BP_FAT	GO:0051960~regulation of nervous system development	11	5.2381	0.000469618	SMO, CCND2, BCL2, ILK, SOX2, TP53, GLI2, SHH, SLIT2, TGFB1, GLI1	196	192	13528	3.95429	0.661646	0.00606951	0.817716
GOTERM_BP_FAT	GO:0031327~negative regulation of cellular biosynthetic process	20	9.52381	0.000484236	E2F1, IL6, SOX2, TP53, SMAD4, SMAD3, BRCA2, SMAD2, IGF2BP3, ZEB1, SOX9, GLI2, TGFB1, BRCA1, CTNNB1, EIF4EBP1, GCK, ID1, SMURF2, RARB	196	561	13528	2.46062	0.672872	0.00622304	0.843068
GOTERM_BP_FAT	GO:0042327~positive regulation of phosphorylation	8	3.80952	0.000499346	CSF2, IL6, CCND2, BCL2, SMAD4, THBS1, TGFB1, IL11	196	97	13528	5.6924	0.684084	0.00638111	0.869267
GOTERM_BP_FAT	GO:0050795~regulation of behavior	6	2.85714	0.000501581	IL6, IL8, SMAD3, THBS1, SLIT2, TGFB1	196	46	13528	9.00266	0.68571	0.00637428	0.873141
GOTERM_BP_FAT	GO:0010810~regulation of cell-substrate adhesion	6	2.85714	0.000501581	BCL2, CSF1, ILK, SMAD3, THBS1, PTEN	196	46	13528	9.00266	0.68571	0.00637428	0.873141
GOTERM_BP_FAT	GO:0007369~gastrulation	7	3.33333	0.000506238	SMAD4, TP53, SMAD3, SMAD2, PRKACA, SLIT2, CTNNB1	196	70	13528	6.90204	0.68907	0.00639805	0.881213
GOTERM_BP_FAT	GO:0001558~regulation of cell growth	11	5.2381	0.000509294	CDKN1A, EP300, BCL2, ILK, SMAD4, TP53, SMAD3, IGFBP2, TGFB1, EBAG9, TGFB2	196	194	13528	3.91353	0.691255	0.0064015	0.886511
GOTERM_BP_FAT	GO:0048870~cell motility	14	6.66667	0.000514365	IL6, IL8, S100A9, PTEN, SHH, TGFB1, SLIT2, TGFB2, SMO, HIF1A, CD34, ID1, THBS1, APC	196	307	13528	3.14751	0.694848	0.00643003	0.895301
GOTERM_BP_FAT	GO:0051674~localization of cell	14	6.66667	0.000514365	IL6, IL8, S100A9, PTEN, SHH, TGFB1, SLIT2, TGFB2, SMO, HIF1A, CD34, ID1, THBS1, APC	196	307	13528	3.14751	0.694848	0.00643003	0.895301
GOTERM_BP_FAT	GO:0016310~phosphorylation	25	11.9048	0.000518638	FGFR1, MVD, HK2, PRDX4, ADRBK1, TGFB1, TGFB2, IGF1R, MAP3K5, CSNK2A1, BCL2, ILK, SHC1, PRKACA, THBS1, ADAM9, MSH2, BMX, PIM1, SMAD2, CDK7, PRKCE, MAPK1, GCK, PGK1	196	800	13528	2.15689	0.697843	0.00644835	0.902707
GOTERM_BP_FAT	GO:0033554~cellular response to stress	20	9.52381	0.000539603	WNT5A, RAD23B, MSH2, MGMT, TP53, BRCA2, CDK7, BRCA1, MAPK1, SMO, CDKN1A, MAP3K5, HIF1A, MCM7, BCL2, HSPA5, THBS1, APEX1, FEN1, APC	196	566	13528	2.43888	0.712117	0.00667226	0.939034
GOTERM_BP_FAT	GO:0009746~response to hexose stimulus	6	2.85714	0.000554801	PTGS2, GCK, SMAD2, THBS1, PTEN, TGFB1	196	47	13528	8.81112	0.722041	0.00682303	0.965361
GOTERM_BP_FAT	GO:0034284~response to monosaccharide stimulus	6	2.85714	0.000554801	PTGS2, GCK, SMAD2, THBS1, PTEN, TGFB1	196	47	13528	8.81112	0.722041	0.00682303	0.965361
SP_PIR_KEYWORDS	lipid synthesis	7	3.33333	0.00070289	PTGS2, ELOVL5, MVD, FASN, HSD17B3, BRCA1, DHCR24	210	98	19235	6.54252	0.235012	0.0106586	0.969066
KEGG_PATHWAY	hsa04115:p53 signaling pathway	8	3.80952	0.0008662	BID, CDKN1A, CCND2, CD82, TP53, THBS1, CCNG2, PTEN	118	68	5085	5.06979	0.100325	0.0080995	0.992785
BIOCARTA	h_shhPathway:Sonic Hedgehog (Shh) Pathway	5	2.38095	0.000822465	SMO, PTCH1, GLI2, SHH, GLI1	70	10	1437	10.2643	0.129819	0.129819	0.997796
GOTERM_BP_FAT	GO:0045937~positive regulation of phosphate metabolic process	8	3.80952	0.000600103	CSF2, IL6, CCND2, BCL2, SMAD4, THBS1, TGFB1, IL11	196	100	13528	5.52163	0.749639	0.00733917	1.0438
GOTERM_BP_FAT	GO:0010562~positive regulation of phosphorus metabolic process	8	3.80952	0.000600103	CSF2, IL6, CCND2, BCL2, SMAD4, THBS1, TGFB1, IL11	196	100	13528	5.52163	0.749639	0.00733917	1.0438
BIOCARTA	h_tgfbPathway:TGF beta signaling pathway	6	2.85714	0.000870936	EP300, SMAD4, SMAD3, SMAD2, TGFB1, APC	70	17	1437	7.24538	0.136924	0.0709811	1.05631
GOTERM_MF_FAT	GO:0046983~protein dimerization activity	19	9.04762	0.000739044	SHBG, AR, MVD, MSH2, CSF1, TP53, SMAD4, SMAD3, BIRC5, TGFB1, TGFB2, MAP3K5, HIF1A, BCL2, PPP2CB, GUCY1A3, TFAP2E, DPP4, TERT	186	542	12983	2.4469	0.324686	0.0276517	1.06791
GOTERM_BP_FAT	GO:0002521~leukocyte differentiation	9	4.28571	0.000615958	CSF2, MSH2, BCL2, CSF1, TP53, TGFB1, IL11, CTNNB1, APC	196	131	13528	4.74186	0.758637	0.00749271	1.07124
GOTERM_BP_FAT	GO:0009890~negative regulation of biosynthetic process	20	9.52381	0.0006263	E2F1, IL6, SOX2, TP53, SMAD4, SMAD3, BRCA2, SMAD2, IGF2BP3, ZEB1, SOX9, GLI2, TGFB1, BRCA1, CTNNB1, EIF4EBP1, GCK, ID1, SMURF2, RARB	196	573	13528	2.40909	0.764331	0.00757813	1.08913
GOTERM_BP_FAT	GO:0030097~hemopoiesis	12	5.71429	0.000632174	CSF2, MSH2, BCL2, CSF1, TP53, BRCA2, TGFB1, IL11, CTNNB1, TIMP1, TGFB2, APC	196	236	13528	3.50951	0.767505	0.00760905	1.09929
GOTERM_BP_FAT	GO:0045740~positive regulation of DNA replication	5	2.38095	0.000653617	IGF1R, CSF2, SHC1, GLI2, GLI1	196	28	13528	12.3251	0.778734	0.00782541	1.13638
GOTERM_BP_FAT	GO:0050767~regulation of neurogenesis	10	4.7619	0.000674668	SMO, CCND2, BCL2, ILK, SOX2, TP53, GLI2, SHH, SLIT2, TGFB1	196	166	13528	4.15786	0.789229	0.00803483	1.17278
GOTERM_BP_FAT	GO:0000302~response to reactive oxygen species	7	3.33333	0.000732595	SDC1, EP300, CYP11A1, BCL2, PPP2CB, ADRBK1, ADAM9	196	75	13528	6.4419	0.815612	0.00867716	1.27286
KEGG_PATHWAY	hsa05213:Endometrial cancer	7	3.33333	0.00111997	MAPK1, ILK, TP53, MYC, PTEN, CTNNB1, APC	118	52	5085	5.80101	0.12778	0.00971772	1.28194
GOTERM_BP_FAT	GO:0006796~phosphate metabolic process	28	13.3333	0.000765178	FGFR1, MVD, HK2, PRDX4, ADRBK1, PTEN, TGFB1, TGFB2, IGF1R, MAP3K5, CSNK2A1, BCL2, PPP2CB, ILK, PRKACA, SHC1, THBS1, ADAM9, MSH2, PIM1, BMX, SMAD2, CDK7, PRKCE, MAPK1, PPP1CA, GCK, PGK1	196	973	13528	1.9862	0.828974	0.00901523	1.32912
GOTERM_BP_FAT	GO:0006793~phosphorus metabolic process	28	13.3333	0.000765178	FGFR1, MVD, HK2, PRDX4, ADRBK1, PTEN, TGFB1, TGFB2, IGF1R, MAP3K5, CSNK2A1, BCL2, PPP2CB, ILK, PRKACA, SHC1, THBS1, ADAM9, MSH2, PIM1, BMX, SMAD2, CDK7, PRKCE, MAPK1, PPP1CA, GCK, PGK1	196	973	13528	1.9862	0.828974	0.00901523	1.32912
GOTERM_BP_FAT	GO:0001708~cell fate specification	6	2.85714	0.000811012	SMO, SOX2, SOX9, GLI2, SHH, CTNNB1	196	51	13528	8.12005	0.846148	0.00950436	1.4082
GOTERM_MF_FAT	GO:0042803~protein homodimerization activity	14	6.66667	0.00100293	SHBG, MVD, MSH2, CSF1, SMAD4, SMAD3, BIRC5, TGFB1, TGFB2, MAP3K5, BCL2, TFAP2E, TERT, DPP4	186	334	12983	2.92579	0.413055	0.0348981	1.44664
GOTERM_BP_FAT	GO:0010769~regulation of cell morphogenesis involved in differentiation	7	3.33333	0.00084236	ILK, SMAD4, SMAD3, SMAD2, SLIT2, TGFB1, TGFB2	196	77	13528	6.27458	0.85689	0.00982021	1.46225
GOTERM_MF_FAT	GO:0008236~serine-type peptidase activity	10	4.7619	0.00101654	PRSS8, KLK5, KLK12, KLK11, KLK10, KLK1, KLK15, KLK14, DPP4, KLK13	186	178	12983	3.92141	0.417286	0.0331904	1.46614
GOTERM_BP_FAT	GO:0051325~interphase	8	3.80952	0.000849831	E2F1, CDKN1A, CCND2, KRT7, BCL2, PIM1, BIRC5, KPNA2	196	106	13528	5.20909	0.859338	0.00985712	1.47513
UP_SEQ_FEATURE	binding site:ATP	16	7.61905	0.000953638	FGFR1, PIM1, BMX, HK2, ADRBK1, CDK7, PRKCE, IGF1R, MAPK1, MAP3K5, CSNK2A1, GCK, ILK, BUB1B, PRKACA, PGK1	210	542	19113	2.68677	0.57466	0.114961	1.47534
GOTERM_BP_FAT	GO:0001568~blood vessel development	12	5.71429	0.000855694	SMO, HIF1A, IL8, ID1, LOX, THBS1, PTEN, SHH, SLIT2, CTNNB1, TGFB2, ANXA2	196	245	13528	3.38059	0.861229	0.00987519	1.48524
GOTERM_BP_FAT	GO:0042176~regulation of protein catabolic process	6	2.85714	0.000886927	GJA1, NEDD4L, SHH, ADAM9, TIMP1, APC	196	52	13528	7.96389	0.870885	0.010183	1.53906
GOTERM_MF_FAT	GO:0003697~single-stranded DNA binding	6	2.85714	0.00108741	RAD23B, SSBP2, MCM7, MSH2, TP53, BRCA2	186	55	12983	7.61466	0.438828	0.033413	1.5676
GOTERM_BP_FAT	GO:0001932~regulation of protein amino acid phosphorylation	10	4.7619	0.000908328	CSF2, IL6, MAP3K5, CCND2, BCL2, SMAD4, PRKCE, TGFB1, IL11, PIN1	196	173	13528	3.98962	0.87711	0.010376	1.57591
GOTERM_MF_FAT	GO:0017171~serine hydrolase activity	10	4.7619	0.00110133	PRSS8, KLK5, KLK12, KLK11, KLK10, KLK1, KLK15, KLK14, DPP4, KLK13	186	180	12983	3.87784	0.442966	0.0319845	1.58752
GOTERM_BP_FAT	GO:0010558~negative regulation of macromolecule biosynthetic process	19	9.04762	0.000950968	E2F1, IL6, SOX2, TP53, SMAD4, SMAD3, BRCA2, SMAD2, IGF2BP3, ZEB1, SOX9, GLI2, TGFB1, BRCA1, CTNNB1, EIF4EBP1, ID1, SMURF2, RARB	196	547	13528	2.39742	0.888633	0.0108072	1.64931
GOTERM_BP_FAT	GO:0033157~regulation of intracellular protein transport	6	2.85714	0.000968009	SMO, SMAD4, SMAD3, PRKACA, SHH, TGFB1	196	53	13528	7.81363	0.892931	0.010946	1.67863
GOTERM_BP_FAT	GO:0008637~apoptotic mitochondrial changes	5	2.38095	0.000971143	BID, BCL2, TP53, SMAD3, MYC	196	31	13528	11.1323	0.893703	0.0109277	1.68403
GOTERM_BP_FAT	GO:0048514~blood vessel morphogenesis	11	5.2381	0.000977	SMO, HIF1A, IL8, ID1, THBS1, PTEN, SHH, SLIT2, CTNNB1, TGFB2, ANXA2	196	211	13528	3.59822	0.895131	0.0109399	1.6941
GOTERM_BP_FAT	GO:0010608~posttranscriptional regulation of gene expression	11	5.2381	0.000977	MAPK1, EIF4EBP1, IL6, KRT7, BCL2, SND1, SMAD3, SMAD2, IGF2BP3, THBS1, PTEN	196	211	13528	3.59822	0.895131	0.0109399	1.6941
GOTERM_BP_FAT	GO:0001944~vasculature development	12	5.71429	0.00104544	SMO, HIF1A, IL8, ID1, LOX, THBS1, PTEN, SHH, SLIT2, CTNNB1, TGFB2, ANXA2	196	251	13528	3.29978	0.910461	0.0116457	1.81175
GOTERM_BP_FAT	GO:0000079~regulation of cyclin-dependent protein kinase activity	6	2.85714	0.00105447	CDKN1A, CCND2, PIM1, CDK7, PTEN, APC	196	54	13528	7.66893	0.912311	0.0116894	1.82727
GOTERM_BP_FAT	GO:0045926~negative regulation of growth	8	3.80952	0.00105748	CDKN1A, BCL2, SMAD4, TP53, SMAD3, PTCH1, TGFB1, TGFB2	196	110	13528	5.01967	0.912916	0.0116664	1.83243
GOTERM_CC_FAT	GO:0044451~nucleoplasm part	19	9.04762	0.00138884	E2F1, SOX2, EZH2, TP53, SMAD4, SMAD3, TEAD1, MTA1, SMAD2, CDK7, ZEB1, CTNNB1, PPP1CA, EP300, HIF1A, MCM7, CSNK2A1, MYC, PITX2	189	555	12782	2.31525	0.352741	0.0215156	1.85184
GOTERM_MF_FAT	GO:0030528~transcription regulator activity	37	17.619	0.00129638	E2F1, ZNF132, SOX2, EZH2, ZEB1, SOX9, GLI2, TGFB1, CTNNB1, GLI1, STAT6, SND1, BCL2, ETV1, RARB, APEX1, MYC, PITX2, PSMD9, AR, SSBP2, SMAD4, TP53, SMAD3, MTA1, TEAD1, BRCA2, SMAD2, CDK7, EN2, BRCA1, HIF1A, EP300, ID1, SMARCC1, SPDEF, TFAP2E	186	1512	12983	1.7081	0.497833	0.0356045	1.86621
UP_SEQ_FEATURE	propeptide:Activation peptide	6	2.85714	0.00122499	PRSS8, PGC, KLK11, KLK1, KLK15, KLK14	210	73	19113	7.48063	0.666549	0.128276	1.8914
GOTERM_BP_FAT	GO:0006508~proteolysis	29	13.8095	0.00118613	RAD23B, PGC, UCHL1, MMP26, BAP1, PSMA7, SHH, PRSS8, PSMB5, PPP2CB, KLK12, KLK11, KLK10, NEDD4L, ADAM8, KLK15, KLK14, DPP4, ADAM9, KLK13, PSMD9, DHCR24, KLK5, KLK1, BRCA1, PSMC4, BUB1B, SMURF2, ADAM15	196	1054	13528	1.89904	0.935302	0.0130152	2.0532
GOTERM_BP_FAT	GO:0032526~response to retinoic acid	5	2.38095	0.00123492	MUC1, SOX2, PTCH1, IGFBP2, SHH	196	33	13528	10.4576	0.942198	0.0134832	2.1368
GOTERM_BP_FAT	GO:0034330~cell junction organization	6	2.85714	0.00134835	BCL2, SMAD3, GJA1, TGFB1, TGFB2, APC	196	57	13528	7.26531	0.955521	0.0146441	2.33089
GOTERM_BP_FAT	GO:0030336~negative regulation of cell migration	6	2.85714	0.00134835	BCL2, ILK, THBS1, PTEN, SHH, TGFB1	196	57	13528	7.26531	0.955521	0.0146441	2.33089
GOTERM_BP_FAT	GO:0040008~regulation of growth	14	6.66667	0.00135192	CSF1, TP53, SMAD4, SMAD3, TGFB1, TGFB2, CDKN1A, EP300, BCL2, ILK, SHC1, PTCH1, IGFBP2, EBAG9	196	341	13528	2.83368	0.955886	0.0146138	2.33699
SP_PIR_KEYWORDS	activator	15	7.14286	0.00170685	E2F1, PTOV1, AR, SOX2, TP53, TEAD1, ZEB1, CTNNB1, STAT6, HIF1A, SPDEF, ETV1, TFAP2E, MYC, HIP1	210	520	19235	2.64217	0.478406	0.0247226	2.33812
BIOCARTA	h_g1Pathway:Cell Cycle: G1/S Check Point	7	3.33333	0.0019476	E2F1, CDKN1A, SMAD4, TP53, SMAD3, CCNA1, TGFB1	70	29	1437	4.95517	0.280692	0.104006	2.34799
GOTERM_BP_FAT	GO:0048534~hemopoietic or lymphoid organ development	12	5.71429	0.0013884	CSF2, MSH2, BCL2, CSF1, TP53, BRCA2, TGFB1, IL11, CTNNB1, TIMP1, TGFB2, APC	196	260	13528	3.18556	0.959452	0.0149355	2.39933
GOTERM_BP_FAT	GO:0046822~regulation of nucleocytoplasmic transport	6	2.85714	0.00145855	SMO, SMAD4, SMAD3, PRKACA, SHH, TGFB1	196	58	13528	7.14004	0.965518	0.015612	2.5191
GOTERM_BP_FAT	GO:0045860~positive regulation of protein kinase activity	11	5.2381	0.00148022	MAP3K5, CCND2, CSF1, ILK, PIM1, PRKACA, SHC1, THBS1, TGFB1, ADAM9, TGFB2	196	223	13528	3.40459	0.967202	0.0157692	2.55608
SP_PIR_KEYWORDS	zymogen	9	4.28571	0.00190347	PRSS8, PSMB5, PGC, KLK11, MMP26, KLK1, KLK15, KLK14, ADAM15	210	206	19235	4.00173	0.516117	0.0265274	2.60416
GOTERM_BP_FAT	GO:0022037~metencephalon development	5	2.38095	0.00154512	SMO, CYP11A1, BCL2, GLI2, GLI1	196	35	13528	9.86006	0.971769	0.0163798	2.66672
GOTERM_BP_FAT	GO:0045216~cell-cell junction organization	5	2.38095	0.00154512	SMAD3, GJA1, TGFB1, TGFB2, APC	196	35	13528	9.86006	0.971769	0.0163798	2.66672
GOTERM_BP_FAT	GO:0009411~response to UV	6	2.85714	0.00157524	CDKN1A, MSH2, BCL2, TP53, BRCA2, FEN1	196	59	13528	7.01902	0.973667	0.0166204	2.71803
GOTERM_MF_FAT	GO:0032403~protein complex binding	10	4.7619	0.00198828	SYP, IGF1R, CDKN1A, LGALS3, MSH2, ILK, PRKACA, SHC1, THBS1, ADAM9	186	196	12983	3.56128	0.652444	0.0514697	2.84893
GOTERM_BP_FAT	GO:0060429~epithelium development	11	5.2381	0.00169122	KRT5, BCL2, ILK, ANXA1, SMAD4, PTCH1, CSTA, GLI2, SHH, ADAM9, CTNNB1	196	227	13528	3.3446	0.979858	0.0177531	2.91538
GOTERM_BP_FAT	GO:0009743~response to carbohydrate stimulus	6	2.85714	0.00169864	PTGS2, GCK, SMAD2, THBS1, PTEN, TGFB1	196	60	13528	6.90204	0.980201	0.0177497	2.928
GOTERM_BP_FAT	GO:0007389~pattern specification process	12	5.71429	0.00171475	SMO, EP300, SMAD4, SMAD2, PTCH1, ZEB1, GLI2, SHH, GLI1, CTNNB1, PITX2, APC	196	267	13528	3.10204	0.980924	0.0178359	2.95537
GOTERM_BP_FAT	GO:0048565~gut development	5	2.38095	0.00171888	BCL2, GLI2, SHH, TGFB1, CTNNB1	196	36	13528	9.58617	0.981105	0.0177984	2.96239
GOTERM_BP_FAT	GO:0001934~positive regulation of protein amino acid phosphorylation	7	3.33333	0.00179083	CSF2, IL6, CCND2, BCL2, SMAD4, TGFB1, IL11	196	89	13528	5.42857	0.984	0.0184544	3.08457
GOTERM_BP_FAT	GO:0042060~wound healing	10	4.7619	0.00179956	SDC1, IL6, HIF1A, SMAD3, LOX, SHH, TGFB1, IL11, PLAUR, TGFB2	196	191	13528	3.61363	0.984319	0.0184613	3.09939
GOTERM_BP_FAT	GO:0007423~sensory organ development	11	5.2381	0.00180287	KCNMA1, BCL2, SOX2, RARB, ZEB1, MYC, SHH, TGFB1, CTNNB1, TGFB2, APC	196	229	13528	3.31539	0.984439	0.0184131	3.105
GOTERM_BP_FAT	GO:0016049~cell growth	6	2.85714	0.001829	SHBG, FGFR1, AR, BCL2, TGFB1, TGFB2	196	61	13528	6.78889	0.985351	0.0185955	3.14934
GOTERM_BP_FAT	GO:0040013~negative regulation of locomotion	6	2.85714	0.001829	BCL2, ILK, THBS1, PTEN, SHH, TGFB1	196	61	13528	6.78889	0.985351	0.0185955	3.14934
GOTERM_BP_FAT	GO:0051101~regulation of DNA binding	8	3.80952	0.00183813	SMO, IL6, EP300, ID1, PIM1, APEX1, SHH, TGFB1	196	121	13528	4.56333	0.985657	0.0186056	3.16481
GOTERM_BP_FAT	GO:0043523~regulation of neuron apoptosis	7	3.33333	0.00189617	MSH2, BCL2, ILK, TP53, ADAM9, DHCR24, TGFB2	196	90	13528	5.36825	0.987457	0.0191042	3.26319
GOTERM_BP_FAT	GO:0032535~regulation of cellular component size	12	5.71429	0.00192666	SHBG, FGFR1, CDKN1A, AR, EP300, BCL2, ILK, SMAD4, TP53, SMAD3, TGFB1, TGFB2	196	271	13528	3.05625	0.988311	0.0193244	3.31484
GOTERM_BP_FAT	GO:0033674~positive regulation of kinase activity	11	5.2381	0.00192791	MAP3K5, CCND2, CSF1, ILK, PIM1, PRKACA, SHC1, THBS1, TGFB1, ADAM9, TGFB2	196	231	13528	3.28669	0.988345	0.0192532	3.31695
KEGG_PATHWAY	hsa05222:Small cell lung cancer	8	3.80952	0.00299091	E2F1, PTGS2, BCL2, TP53, RARB, MYC, PTEN, ITGA2B	118	84	5085	4.10412	0.306107	0.0240681	3.39
KEGG_PATHWAY	hsa05214:Glioma	7	3.33333	0.00304473	E2F1, IGF1R, MAPK1, CDKN1A, TP53, SHC1, PTEN	118	63	5085	4.78814	0.310662	0.0229833	3.45003
GOTERM_BP_FAT	GO:0051271~negative regulation of cell motion	6	2.85714	0.00211149	BCL2, ILK, THBS1, PTEN, SHH, TGFB1	196	63	13528	6.57337	0.992375	0.0209784	3.62733
GOTERM_BP_FAT	GO:0030879~mammary gland development	6	2.85714	0.00211149	IGF1R, HK2, BRCA2, PTCH1, GLI2, TGFB1	196	63	13528	6.57337	0.992375	0.0209784	3.62733
GOTERM_BP_FAT	GO:0030308~negative regulation of cell growth	7	3.33333	0.00212087	CDKN1A, BCL2, SMAD4, TP53, SMAD3, TGFB1, TGFB2	196	92	13528	5.25155	0.992539	0.0209804	3.64316
GOTERM_BP_FAT	GO:0002520~immune system development	12	5.71429	0.0022139	CSF2, MSH2, BCL2, CSF1, TP53, BRCA2, TGFB1, IL11, CTNNB1, TIMP1, TGFB2, APC	196	276	13528	3.00089	0.993983	0.0217982	3.80006
GOTERM_BP_FAT	GO:0003002~regionalization	10	4.7619	0.00223442	SMO, EP300, SMAD4, SMAD2, PTCH1, GLI2, SHH, GLI1, CTNNB1, APC	196	197	13528	3.50357	0.994262	0.0219049	3.83464
GOTERM_BP_FAT	GO:0032103~positive regulation of response to external stimulus	6	2.85714	0.00226408	IL6, IL8, SMAD3, THBS1, SLIT2, TGFB1	196	64	13528	6.47066	0.994642	0.022099	3.8846
GOTERM_MF_FAT	GO:0008134~transcription factor binding	17	8.09524	0.00274539	E2F1, TP53, PIM1, SMAD3, SMAD2, CDK7, ZEB1, BRCA1, CTNNB1, EP300, HIF1A, SMARCC1, BCL2, SND1, APEX1, PSMD9, PITX2	186	513	12983	2.3131	0.767718	0.0671534	3.91373
GOTERM_BP_FAT	GO:0048608~reproductive structure development	8	3.80952	0.00231466	SDC1, AR, CCND2, MSH2, BCL2, BRCA2, SOX9, SHH	196	126	13528	4.38225	0.995233	0.0224926	3.96974
GOTERM_BP_FAT	GO:0034504~protein localization in nucleus	7	3.33333	0.00236511	MAPK1, PDIA3, TP53, KPNA2, TGFB1, DVL1, TGFB2	196	94	13528	5.13982	0.995758	0.0228815	4.05458
GOTERM_BP_FAT	GO:0035239~tube morphogenesis	8	3.80952	0.00242045	PPP1CA, BCL2, ILK, SMAD4, PTCH1, GLI2, SHH, CTNNB1	196	127	13528	4.34774	0.996268	0.0233136	4.14757
SP_PIR_KEYWORDS	proteasome	5	2.38095	0.00319913	PSMB5, RAD23B, PSMC4, PSMA7, PSMD9	210	56	19235	8.17815	0.705012	0.0426639	4.34063
GOTERM_BP_FAT	GO:0051347~positive regulation of transferase activity	11	5.2381	0.0025362	MAP3K5, CCND2, CSF1, ILK, PIM1, PRKACA, SHC1, THBS1, TGFB1, ADAM9, TGFB2	196	240	13528	3.16344	0.997144	0.0243148	4.34179
GOTERM_BP_FAT	GO:0001704~formation of primary germ layer	5	2.38095	0.00255002	SMAD3, SMAD2, PRKACA, SLIT2, CTNNB1	196	40	13528	8.62755	0.997234	0.0243448	4.36495
GOTERM_BP_FAT	GO:0051241~negative regulation of multicellular organismal process	9	4.28571	0.00259073	KCNMA1, IL6, PTGS2, GUCY1A3, ADRBK1, PTCH1, SOX9, THBS1, ANXA2	196	164	13528	3.78771	0.997483	0.0246274	4.43317
GOTERM_BP_FAT	GO:0010629~negative regulation of gene expression	17	8.09524	0.00260962	E2F1, SOX2, TP53, SMAD4, SMAD3, SMAD2, ZEB1, SOX9, GLI2, TGFB1, BRCA1, CTNNB1, ID1, SND1, SMURF2, RARB, MYC	196	504	13528	2.32807	0.99759	0.0247033	4.46479
SP_PIR_KEYWORDS	blocked amino end	6	2.85714	0.00330436	ARF4, S100A9, CSTB, PRKACA, LOX, PGK1	210	92	19235	5.9736	0.716643	0.0425525	4.4804
GOTERM_BP_FAT	GO:0009894~regulation of catabolic process	7	3.33333	0.00262996	HIF1A, GJA1, NEDD4L, SHH, ADAM9, TIMP1, APC	196	96	13528	5.03274	0.997701	0.024792	4.49883
GOTERM_BP_FAT	GO:0007267~cell-cell signaling	19	9.04762	0.00264193	KCNMA1, WNT5A, IL6, AR, NPBWR1, SOX2, S100A9, GJA1, SMAD2, GLI2, SHH, IL11, GLI1, CTNNB1, TGFB2, DVL1, SMO, MAPK1, GAD1	196	600	13528	2.18565	0.997764	0.0248024	4.51887
GOTERM_BP_FAT	GO:0070271~protein complex biogenesis	17	8.09524	0.00266135	FKBP4, TP53, SMAD4, SMAD3, GJA1, SMAD2, CDK7, TGFB1, MIF, DVL1, CTNNB1, IGF1R, ILK, GNMT, MYC, APC, HIP1	196	505	13528	2.32346	0.997862	0.0248816	4.55136
GOTERM_BP_FAT	GO:0006461~protein complex assembly	17	8.09524	0.00266135	FKBP4, TP53, SMAD4, SMAD3, GJA1, SMAD2, CDK7, TGFB1, MIF, DVL1, CTNNB1, IGF1R, ILK, GNMT, MYC, APC, HIP1	196	505	13528	2.32346	0.997862	0.0248816	4.55136
GOTERM_BP_FAT	GO:0022403~cell cycle phase	15	7.14286	0.00272601	E2F1, MKI67, PIM1, BRCA2, BIRC5, CCNG2, CDKN1A, CCND2, BCL2, KRT7, BUB1B, CCNA1, KPNA2, APC, STAG1	196	414	13528	2.50074	0.998159	0.0253765	4.65948
GOTERM_BP_FAT	GO:0042592~homeostatic process	22	10.4762	0.00275887	KCNMA1, IL6, PDIA3, CSF1, PRDX4, TP53, TGFB1, CTNNB1, TIMP1, ANXA7, EP300, HIF1A, GCK, BCL2, ILK, PTCH1, NEDD4L, SCN8A, APEX1, MYC, TERT, APC	196	751	13528	2.0219	0.998294	0.0255758	4.71438
SP_PIR_KEYWORDS	chromosomal rearrangement	10	4.7619	0.00354403	FGFR1, DAB2IP, EP300, BCL2, PSIP1, ETV1, MYC, CTNNB1, TGFB2, HIP1	210	279	19235	3.28298	0.741452	0.0440877	4.79801
SP_PIR_KEYWORDS	duplication	9	4.28571	0.00355748	MUC1, ANXA7, FGFR1, PDIA3, ANXA1, PRKCE, ANXA3, GLI1, ANXA2	210	228	19235	3.6156	0.742778	0.0428551	4.8158
GOTERM_BP_FAT	GO:0051240~positive regulation of multicellular organismal process	11	5.2381	0.00283613	IL6, HIF1A, PTGS2, BCL2, CSF1, SMAD3, THBS1, SHH, TGFB1, BMP6, TGFB2	196	244	13528	3.11158	0.998573	0.0261785	4.84333
GOTERM_BP_FAT	GO:0022604~regulation of cell morphogenesis	8	3.80952	0.00288133	ANXA7, ILK, SMAD4, SMAD3, SMAD2, SLIT2, TGFB1, TGFB2	196	131	13528	4.21499	0.998715	0.026485	4.9187
SP_PIR_KEYWORDS	cytokine	8	3.80952	0.0036985	CSF2, IL6, S100A8, IL8, CSF1, IL11, MIF, BMP6	210	181	19235	4.04841	0.756281	0.0431579	5.0022
SP_PIR_KEYWORDS	Proto-oncogene	9	4.28571	0.00374689	SMO, BCL2, PIM1, ETV1, LETMD1, RARB, AGR2, MYC, GLI1	210	230	19235	3.58416	0.76075	0.042415	5.06607
UP_SEQ_FEATURE	glycosylation site:O-linked (GalNAc...)	6	2.85714	0.00339467	SHBG, MUC1, CSF2, CHGA, KLK1, ITGA2B	210	92	19113	5.93571	0.952489	0.287185	5.15952
GOTERM_BP_FAT	GO:0045934~negative regulation of nucleobase, nucleoside, nucleotide and nucleic acid metabolic process	17	8.09524	0.00304784	E2F1, MSH2, SOX2, TP53, SMAD4, SMAD3, BRCA2, SMAD2, ZEB1, SOX9, GLI2, TGFB1, BRCA1, CTNNB1, ID1, SMURF2, RARB	196	512	13528	2.29169	0.999126	0.0278854	5.19586
GOTERM_BP_FAT	GO:0048663~neuron fate commitment	5	2.38095	0.00305408	SOX2, SMAD4, GLI2, SHH, TGFB2	196	42	13528	8.21672	0.999138	0.0278315	5.20623
GOTERM_BP_FAT	GO:0033189~response to vitamin A	5	2.38095	0.00305408	MUC1, SOX2, PTCH1, IGFBP2, SHH	196	42	13528	8.21672	0.999138	0.0278315	5.20623
GOTERM_BP_FAT	GO:0045792~negative regulation of cell size	7	3.33333	0.00306818	CDKN1A, BCL2, SMAD4, TP53, SMAD3, TGFB1, TGFB2	196	99	13528	4.88023	0.999166	0.0278486	5.22966
BIOCARTA	h_stemPathway:Regulation of hematopoiesis by cytokines	5	2.38095	0.004451	CSF2, IL6, IL8, CSF1, IL11	70	15	1437	6.84286	0.529471	0.171778	5.29169
GOTERM_BP_FAT	GO:0010648~negative regulation of cell communication	11	5.2381	0.00321528	DKK1, PTGS2, SOX2, EZH2, PPP2CB, ADRBK1, THBS1, PTEN, KLK14, PIN1, APC	196	248	13528	3.06139	0.999407	0.0290522	5.4738
GOTERM_BP_FAT	GO:0031396~regulation of protein ubiquitination	7	3.33333	0.00322572	PSMB5, PSMC4, BUB1B, PSMA7, BRCA1, PIN1, PSMD9	196	100	13528	4.83143	0.999421	0.0290317	5.4911
GOTERM_BP_FAT	GO:0048667~cell morphogenesis involved in neuron differentiation	10	4.7619	0.00331785	ALCAM, IGF1R, NCAM2, BCL2, UCHL1, GLI2, SHH, SLIT2, DVL1, APC	196	209	13528	3.30241	0.999532	0.029734	5.64367
GOTERM_BP_FAT	GO:0010627~regulation of protein kinase cascade	11	5.2381	0.00332499	CSF2, IL6, MAP3K5, ILK, GJA1, PTEN, TGFB1, IL11, CTNNB1, TGFB2, APC	196	249	13528	3.04909	0.99954	0.0296821	5.65549
GOTERM_MF_FAT	GO:0008022~protein C-terminus binding	8	3.80952	0.00405459	SDC1, EP300, MKI67, MSH2, SMARCC1, PPP2CB, CDK7, CTNNB1	186	141	12983	3.96034	0.88437	0.0934073	5.72943
GOTERM_BP_FAT	GO:0021700~developmental maturation	7	3.33333	0.00338921	KCNMA1, SYP, PTGS2, BRCA2, CTNNB1, TIMP1, TGFB2	196	101	13528	4.78359	0.999603	0.0301312	5.7617
GOTERM_BP_FAT	GO:0002009~morphogenesis of an epithelium	7	3.33333	0.00338921	BCL2, ILK, SMAD4, PTCH1, GLI2, SHH, CTNNB1	196	101	13528	4.78359	0.999603	0.0301312	5.7617
GOTERM_BP_FAT	GO:0051051~negative regulation of transport	8	3.80952	0.00340671	PTGS2, BCL2, NEDD4L, THBS1, PTEN, TGFB1, IL11, PSMD9	196	135	13528	4.0901	0.999619	0.0301686	5.79061
GOTERM_BP_FAT	GO:0048568~embryonic organ development	9	4.28571	0.00347641	HIF1A, SOX2, SPINT1, RARB, ZEB1, GLI2, MYC, SHH, GLI1	196	172	13528	3.61153	0.999676	0.0306599	5.90572
GOTERM_BP_FAT	GO:0051172~negative regulation of nitrogen compound metabolic process	17	8.09524	0.00347979	E2F1, MSH2, SOX2, TP53, SMAD4, SMAD3, BRCA2, SMAD2, ZEB1, SOX9, GLI2, TGFB1, BRCA1, CTNNB1, ID1, SMURF2, RARB	196	519	13528	2.26078	0.999678	0.0305726	5.9113
GOTERM_CC_FAT	GO:0000267~cell fraction	28	13.3333	0.00461634	WNT5A, BID, FGFR1, PTGS2, ADRBK1, GLI2, CD151, CTNNB1, SYP, ANXA7, IGF1R, BCL2, SLC2A1, KLK12, PRKACA, HSD17B3, DPP4, EBAG9, HIP1, TP53, FBP1, SPINT1, CAMK2N1, ANXA2, DVL1, MAPK1, GCK, SYTL1	189	1083	12782	1.7485	0.765021	0.0666404	6.03341
GOTERM_BP_FAT	GO:0010498~proteasomal protein catabolic process	7	3.33333	0.0035588	PSMB5, RAD23B, PSMC4, PPP2CB, BUB1B, PSMA7, PSMD9	196	102	13528	4.73669	0.999732	0.0311387	6.04161
GOTERM_BP_FAT	GO:0043161~proteasomal ubiquitin-dependent protein catabolic process	7	3.33333	0.0035588	PSMB5, RAD23B, PSMC4, PPP2CB, BUB1B, PSMA7, PSMD9	196	102	13528	4.73669	0.999732	0.0311387	6.04161
GOTERM_BP_FAT	GO:0032386~regulation of intracellular transport	6	2.85714	0.00356585	SMO, SMAD4, SMAD3, PRKACA, SHH, TGFB1	196	71	13528	5.83271	0.999736	0.0310819	6.05323
GOTERM_BP_FAT	GO:0006468~protein amino acid phosphorylation	20	9.52381	0.00358011	FGFR1, PIM1, BMX, PRDX4, SMAD2, ADRBK1, CDK7, PRKCE, TGFB1, TGFB2, MAPK1, IGF1R, MAP3K5, CSNK2A1, BCL2, ILK, SHC1, PRKACA, THBS1, ADAM9	196	667	13528	2.06958	0.999745	0.0310872	6.07674
GOTERM_BP_FAT	GO:0042306~regulation of protein import into nucleus	5	2.38095	0.00362222	SMO, SMAD4, SMAD3, SHH, TGFB1	196	44	13528	7.84323	0.999769	0.0313301	6.1461
KEGG_PATHWAY	hsa05218:Melanoma	7	3.33333	0.00553116	E2F1, IGF1R, FGFR1, MAPK1, CDKN1A, TP53, PTEN	118	71	5085	4.24863	0.491696	0.0390226	6.18644
GOTERM_BP_FAT	GO:0030098~lymphocyte differentiation	7	3.33333	0.00373462	MSH2, BCL2, TP53, TGFB1, IL11, CTNNB1, APC	196	103	13528	4.69071	0.999822	0.0321678	6.33098
GOTERM_BP_FAT	GO:0051329~interphase of mitotic cell cycle	7	3.33333	0.00373462	E2F1, CDKN1A, CCND2, BCL2, PIM1, BIRC5, KPNA2	196	103	13528	4.69071	0.999822	0.0321678	6.33098
SP_PIR_KEYWORDS	polymorphism	145	69.0476	0.00481341	SNCG, PTGS2, S100A9, TGFB1, TGFB2, IL11, CTNNB1, MAP3K5, DSPP, PRKACA, RARB, LOX, ADAM8, STAG1, CRISP3, DAB2IP, BSG, FBP1, PIM1, MTA1, PLAUR, NCAM2, KRT19, EP300, HIF1A, CD34, SPDEF, PSCA, CSTA, ITGA2B, RAD23B, FGFR1, ZNF132, MVD, LRIG1, ADRBK1, CCNG2, CHIT1, ABCA5, PSMB5, ALCAM, LETMD1, GAD1, HIP1, MUC1, MKI67, LGALS3, SMAD4, BMX, BRCA2, SMAD3, EFS, SMAD2, EN2, BRCA1, CDKN1A, CYP17A1, SMARCC1, A…	210	11550	19235	1.1499	0.840918	0.052633	6.46393
GOTERM_MF_FAT	GO:0004866~endopeptidase inhibitor activity	8	3.80952	0.00472397	SERPINA5, CSTB, SPINK1, SPINT1, BIRC5, CSTA, HSPA5, TIMP1	186	145	12983	3.85109	0.919086	0.103557	6.64539
GOTERM_BP_FAT	GO:0009749~response to glucose stimulus	5	2.38095	0.00393149	GCK, SMAD2, THBS1, PTEN, TGFB1	196	45	13528	7.66893	0.999887	0.0337123	6.654
GOTERM_CC_FAT	GO:0030141~secretory granule	9	4.28571	0.00514594	CRISP3, BRCA2, TFF3, THBS1, TGFB1, ITGA2B, TIMP1, KLK13, TGFB2	189	180	12782	3.38148	0.801077	0.0707725	6.7036
BIOCARTA	h_pitx2Pathway:Multi-step Regulation of Transcription by Pitx2	5	2.38095	0.00572186	EP300, DVL1, CTNNB1, PITX2, APC	70	16	1437	6.41518	0.62083	0.176305	6.7547
GOTERM_CC_FAT	GO:0045121~membrane raft	8	3.80952	0.00519507	KCNMA1, BSG, PTGS2, SLC2A1, GJA1, ADRBK1, SMURF2, SHH	189	143	12782	3.78348	0.804128	0.0684285	6.76554
UP_SEQ_FEATURE	nucleotide phosphate-binding region:ATP	21	10	0.00449436	FGFR1, MKI67, MSH2, PIM1, BMX, ADRBK1, CDK7, MCM2, PRKCE, IGF1R, MAPK1, MAP3K5, MCM7, CSNK2A1, GCK, PSMC4, ILK, BUB1B, PRKACA, SCN8A, PGK1	210	962	19113	1.9868	0.982332	0.33209	6.77676
GOTERM_MF_FAT	GO:0019901~protein kinase binding	8	3.80952	0.00508839	MAPK1, CCND2, SMAD3, PRKACA, CAMK2N1, ADAM9, DVL1, APC	186	147	12983	3.7987	0.933385	0.106731	7.14055
SP_PIR_KEYWORDS	heterodimer	6	2.85714	0.0053461	HIF1A, S100A8, S100A9, GUCY1A3, GSTP1, ITGA2B	210	103	19235	5.33564	0.870274	0.0566824	7.15494
GOTERM_BP_FAT	GO:0002274~myeloid leukocyte activation	5	2.38095	0.00425814	CSF2, IL8, CSF1, TGFB1, ADAM9	196	46	13528	7.50222	0.999947	0.036333	7.18766
GOTERM_BP_FAT	GO:0007498~mesoderm development	6	2.85714	0.00426177	BMX, SMAD3, SMAD2, PRKACA, SHH, SLIT2	196	74	13528	5.59625	0.999947	0.0362297	7.19356
GOTERM_BP_FAT	GO:0050878~regulation of body fluid levels	8	3.80952	0.00432804	KCNMA1, ANXA7, IL6, AGR2, SHH, IL11, PLAUR, ANXA2	196	141	13528	3.91605	0.999955	0.036649	7.30147
BIOCARTA	h_inflamPathway:Cytokines and Inflammatory Response	6	2.85714	0.00660135	CSF2, IL6, IL8, CSF1, TGFB1, IL11	70	26	1437	4.73736	0.6735	0.170187	7.75498
GOTERM_MF_FAT	GO:0003682~chromatin binding	8	3.80952	0.00567417	SMARCC1, SOX2, EZH2, TP53, ZEB1, GLI2, GLI1, CTNNB1	186	150	12983	3.72272	0.951275	0.113844	7.93137
GOTERM_BP_FAT	GO:0009968~negative regulation of signal transduction	10	4.7619	0.00478319	DKK1, SOX2, EZH2, PPP2CB, ADRBK1, THBS1, PTEN, KLK14, PIN1, APC	196	221	13528	3.1231	0.999984	0.0402861	8.03939
GOTERM_BP_FAT	GO:0043408~regulation of MAPKKK cascade	7	3.33333	0.00492812	IL6, MAP3K5, ILK, IL11, CTNNB1, TGFB2, APC	196	109	13528	4.4325	0.999989	0.0413336	8.27321
GOTERM_BP_FAT	GO:0051047~positive regulation of secretion	7	3.33333	0.00492812	IL6, GCK, ADRBK1, TGFB1, ADAM9, TGFB2, PSMD9	196	109	13528	4.4325	0.999989	0.0413336	8.27321
GOTERM_BP_FAT	GO:0043410~positive regulation of MAPKKK cascade	5	2.38095	0.00496541	IL6, ILK, IL11, CTNNB1, TGFB2	196	48	13528	7.18963	0.99999	0.0414901	8.33328
SP_PIR_KEYWORDS	protease inhibitor	6	2.85714	0.00627093	SERPINA5, CSTB, SPINK1, SPINT1, BIRC5, CSTA	210	107	19235	5.13618	0.908987	0.0644085	8.3434
GOTERM_MF_FAT	GO:0003700~transcription factor activity	25	11.9048	0.005982	E2F1, ZNF132, SOX2, ZEB1, GLI2, SOX9, GLI1, CTNNB1, STAT6, ETV1, RARB, MYC, PITX2, AR, SMAD4, TP53, TEAD1, MTA1, SMAD3, SMAD2, EN2, HIF1A, EP300, SPDEF, TFAP2E	186	975	12983	1.78977	0.958662	0.115327	8.34443
UP_SEQ_FEATURE	domain:Protein kinase	13	6.19048	0.00566111	FGFR1, BMX, PIM1, ADRBK1, CDK7, PRKCE, IGF1R, MAPK1, MAP3K5, CSNK2A1, ILK, BUB1B, PRKACA	210	469	19113	2.52278	0.993822	0.37025	8.46439
GOTERM_BP_FAT	GO:0007565~female pregnancy	7	3.33333	0.00515143	MUC1, BSG, PTGS2, FKBP4, BCL2, IGFBP2, TGFB1	196	110	13528	4.39221	0.999993	0.0428598	8.63236
GOTERM_BP_FAT	GO:0033365~protein localization in organelle	8	3.80952	0.00523038	BID, MAPK1, PDIA3, TP53, KPNA2, TGFB1, DVL1, TGFB2	196	146	13528	3.78194	0.999994	0.043348	8.75902
SP_PIR_KEYWORDS	zinc finger	7	3.33333	0.00660213	AR, EP300, TEAD1, ZEB1, GLI2, BRCA1, GLI1	210	153	19235	4.19063	0.919842	0.0659352	8.76556
GOTERM_MF_FAT	GO:0030414~peptidase inhibitor activity	8	3.80952	0.00630356	SERPINA5, CSTB, SPINK1, SPINT1, BIRC5, CSTA, HSPA5, TIMP1	186	153	12983	3.64973	0.965188	0.11694	8.77408
KEGG_PATHWAY	hsa05020:Prion diseases	5	2.38095	0.00803887	NCAM2, MAPK1, IL6, PRKACA, HSPA5	118	35	5085	6.15617	0.626451	0.0532364	8.87436
UP_SEQ_FEATURE	active site:Proton acceptor	16	7.61905	0.00596858	FGFR1, PTGS2, PIM1, BMX, ADRBK1, CDK7, PRKCE, IGF1R, MAPK1, MAP3K5, CSNK2A1, BUB1B, HSD17B3, PRKACA, APEX1, DCXR	210	658	19113	2.21311	0.995317	0.360449	8.90435
GOTERM_BP_FAT	GO:0051438~regulation of ubiquitin-protein ligase activity	6	2.85714	0.00533366	PSMB5, PSMC4, BUB1B, PSMA7, PIN1, PSMD9	196	78	13528	5.30926	0.999996	0.0440294	8.92447
GOTERM_BP_FAT	GO:0008406~gonad development	7	3.33333	0.00562019	SDC1, AR, CCND2, MSH2, BCL2, BRCA2, SOX9	196	112	13528	4.31378	0.999998	0.046181	9.38198
GOTERM_BP_FAT	GO:0006633~fatty acid biosynthetic process	6	2.85714	0.00562888	ALOX15, PTGS2, ELOVL5, FASN, BRCA1, MIF	196	79	13528	5.24206	0.999998	0.0460872	9.39583
GOTERM_BP_FAT	GO:0007155~cell adhesion	20	9.52381	0.00598451	CLDN4, CLDN3, CLSTN1, EFS, SOX9, CD151, CTNNB1, ALCAM, RND3, NCAM2, AZGP1, CD34, BCL2, ILK, ADAM8, THBS1, ADAM15, APC, ADAM9, ITGA2B	196	700	13528	1.97201	0.999999	0.0487628	9.96056
GOTERM_BP_FAT	GO:0022610~biological adhesion	20	9.52381	0.00607418	CLDN4, CLDN3, CLSTN1, EFS, SOX9, CD151, CTNNB1, ALCAM, RND3, NCAM2, AZGP1, CD34, BCL2, ILK, ADAM8, THBS1, ADAM15, APC, ADAM9, ITGA2B	196	701	13528	1.9692	0.999999	0.0493038	10.1024
GOTERM_BP_FAT	GO:0045786~negative regulation of cell cycle	6	2.85714	0.00625361	CDKN1A, BCL2, TP53, SMAD3, TGFB1, APC	196	81	13528	5.11262	0.999999	0.0505499	10.3857
GOTERM_BP_FAT	GO:0010959~regulation of metal ion transport	6	2.85714	0.00625361	PTGS2, GCK, BCL2, GJA1, NEDD4L, TGFB1	196	81	13528	5.11262	0.999999	0.0505499	10.3857
GOTERM_BP_FAT	GO:0051340~regulation of ligase activity	6	2.85714	0.00625361	PSMB5, PSMC4, BUB1B, PSMA7, PIN1, PSMD9	196	81	13528	5.11262	0.999999	0.0505499	10.3857
GOTERM_BP_FAT	GO:0007626~locomotory behavior	11	5.2381	0.00645229	KCNMA1, MAPK1, SNCG, IL6, IL8, UCHL1, S100A9, CSTB, SLIT2, PLAUR, TGFB2	196	274	13528	2.77089	1	0.0519372	10.6984
GOTERM_BP_FAT	GO:0006259~DNA metabolic process	16	7.61905	0.00657976	RAD23B, MSH2, MGMT, TP53, BRCA2, CDK7, MCM2, BRCA1, MCM7, KRT7, PSIP1, KPNA2, APEX1, MYC, TERT, FEN1	196	506	13528	2.18246	1	0.0527555	10.8984
GOTERM_BP_FAT	GO:0008584~male gonad development	5	2.38095	0.00660766	SDC1, AR, MSH2, BCL2, SOX9	196	52	13528	6.63658	1	0.0527912	10.9422
GOTERM_BP_FAT	GO:0016481~negative regulation of transcription	15	7.14286	0.00673114	E2F1, SOX2, TP53, SMAD4, SMAD3, SMAD2, ZEB1, SOX9, GLI2, TGFB1, BRCA1, CTNNB1, ID1, SMURF2, RARB	196	459	13528	2.25557	1	0.0535691	11.1355
GOTERM_MF_FAT	GO:0008083~growth factor activity	8	3.80952	0.0082534	CSF2, IL6, DKK1, CSF1, TGFB1, IL11, BMP6, TGFB2	186	161	12983	3.46838	0.987732	0.145441	11.3394
GOTERM_BP_FAT	GO:0007409~axonogenesis	9	4.28571	0.00689949	ALCAM, IGF1R, NCAM2, BCL2, UCHL1, GLI2, SHH, SLIT2, APC	196	193	13528	3.21857	1	0.0546882	11.3984
GOTERM_CC_FAT	GO:0031091~platelet alpha granule	5	2.38095	0.0091794	THBS1, TGFB1, ITGA2B, TIMP1, TGFB2	189	56	12782	6.03836	0.944225	0.113317	11.6645
GOTERM_BP_FAT	GO:0008610~lipid biosynthetic process	12	5.71429	0.00722455	CYP17A1, ALOX15, PTGS2, CYP11A1, ELOVL5, MVD, FASN, HSD17B3, BRCA1, DHCR24, MIF, PLAUR	196	323	13528	2.56423	1	0.0570039	11.9039
GOTERM_BP_FAT	GO:0031398~positive regulation of protein ubiquitination	6	2.85714	0.00727972	PSMB5, PSMC4, PSMA7, BRCA1, PIN1, PSMD9	196	84	13528	4.93003	1	0.0572331	11.9895
GOTERM_MF_FAT	GO:0010843~promoter binding	5	2.38095	0.00875938	SMAD4, TP53, SMAD3, SMAD2, CTNNB1	186	57	12983	6.1229	0.990644	0.148788	11.994
GOTERM_BP_FAT	GO:0007242~intracellular signaling cascade	30	14.2857	0.00741986	WNT5A, FGFR1, PRDX4, CTNNB1, IGF1R, MAP3K5, GUCY1A3, PRKACA, SHC1, THBS1, FEN1, ADAM9, DHCR24, AR, IL8, MSH2, BMX, TP53, BRCA2, EFS, SMAD2, CDK7, PRKCE, BRCA1, DVL1, MAPK1, RND3, GCK, ARF4, BUB1B	196	1256	13528	1.64858	1	0.0581089	12.2064
GOTERM_BP_FAT	GO:0008629~induction of apoptosis by intracellular signals	5	2.38095	0.00754913	CDKN1A, TP53, BRCA2, MYC, BRCA1	196	54	13528	6.39078	1	0.0588955	12.406
GOTERM_BP_FAT	GO:0019725~cellular homeostasis	15	7.14286	0.00764668	KCNMA1, PDIA3, TP53, PRDX4, TGFB1, ANXA7, HIF1A, GCK, BCL2, ILK, NEDD4L, SCN8A, APEX1, MYC, APC	196	466	13528	2.22169	1	0.0594361	12.5564
SP_PIR_KEYWORDS	atp-binding	25	11.9048	0.00966762	FGFR1, MVD, HK2, ADRBK1, ABCA5, IGF1R, MAP3K5, MCM7, CSNK2A1, ILK, PRKACA, HSPA5, MKI67, MSH2, BMX, PIM1, MCM2, CDK7, PRKCE, MAPK1, PSMC4, GCK, BUB1B, SCN8A, PGK1	210	1326	19235	1.72691	0.975308	0.092809	12.5883
GOTERM_BP_FAT	GO:0006974~response to DNA damage stimulus	13	6.19048	0.00789477	RAD23B, MSH2, MGMT, TP53, BRCA2, CDK7, BRCA1, MAPK1, CDKN1A, MCM7, APEX1, FEN1, APC	196	373	13528	2.40554	1	0.0611068	12.9378
GOTERM_BP_FAT	GO:0006606~protein import into nucleus	6	2.85714	0.00802571	MAPK1, PDIA3, TP53, KPNA2, TGFB1, TGFB2	196	86	13528	4.81538	1	0.0618854	13.1384
GOTERM_BP_FAT	GO:0051592~response to calcium ion	5	2.38095	0.00805129	KCNMA1, SDC1, EP300, THBS1, ADAM9	196	55	13528	6.27458	1	0.0618713	13.1775
GOTERM_BP_FAT	GO:0007610~behavior	15	7.14286	0.00806825	KCNMA1, SNCG, IL6, IL8, CYP11A1, PTGS2, UCHL1, S100A9, PTEN, SLIT2, TGFB2, PLAUR, MAPK1, BCL2, CSTB	196	469	13528	2.20748	1	0.0617931	13.2035
GOTERM_BP_FAT	GO:0032101~regulation of response to external stimulus	8	3.80952	0.00821232	IL6, PTGS2, IL8, SMAD3, THBS1, SLIT2, TGFB1, ANXA2	196	159	13528	3.47272	1	0.0626585	13.4236
GOTERM_MF_FAT	GO:0046982~protein heterodimerization activity	9	4.28571	0.00991439	HIF1A, BCL2, PPP2CB, TP53, GUCY1A3, BIRC5, TFAP2E, TGFB1, TGFB2	186	208	12983	3.02024	0.994962	0.161684	13.4716
GOTERM_BP_FAT	GO:0046649~lymphocyte activation	9	4.28571	0.00827224	MSH2, BCL2, TP53, SMAD3, DPP4, TGFB1, IL11, CTNNB1, APC	196	199	13528	3.12153	1	0.0628958	13.515
GOTERM_BP_FAT	GO:0043193~positive regulation of gene-specific transcription	6	2.85714	0.00841791	IL6, HIF1A, TP53, SMAD3, SMAD2, CTNNB1	196	87	13528	4.76003	1	0.0637626	13.7368
GOTERM_BP_FAT	GO:0030326~embryonic limb morphogenesis	6	2.85714	0.00841791	WNT5A, DKK1, PTCH1, RARB, SHH, CTNNB1	196	87	13528	4.76003	1	0.0637626	13.7368
GOTERM_BP_FAT	GO:0035113~embryonic appendage morphogenesis	6	2.85714	0.00841791	WNT5A, DKK1, PTCH1, RARB, SHH, CTNNB1	196	87	13528	4.76003	1	0.0637626	13.7368
GOTERM_BP_FAT	GO:0009314~response to radiation	9	4.28571	0.00849146	CDKN1A, MSH2, BCL2, TP53, BRCA2, MYC, FEN1, BRCA1, TGFB1	196	200	13528	3.10592	1	0.0640943	13.8485
GOTERM_BP_FAT	GO:0006511~ubiquitin-dependent protein catabolic process	10	4.7619	0.00849915	PSMB5, RAD23B, PSMC4, UCHL1, PPP2CB, BUB1B, BAP1, SMURF2, PSMA7, PSMD9	196	242	13528	2.85208	1	0.0639424	13.8602
GOTERM_BP_FAT	GO:0051170~nuclear import	6	2.85714	0.00882321	MAPK1, PDIA3, TP53, KPNA2, TGFB1, TGFB2	196	88	13528	4.70594	1	0.066094	14.351
GOTERM_BP_FAT	GO:0051046~regulation of secretion	9	4.28571	0.0089905	SNCG, IL6, GCK, ADRBK1, TGFB1, IL11, ADAM9, TGFB2, PSMD9	196	202	13528	3.07517	1	0.0670929	14.6033
GOTERM_BP_FAT	GO:0048610~reproductive cellular process	8	3.80952	0.00906221	SHBG, SDC1, MSH2, BCL2, BRCA2, SPA17, SHH, TGFB1	196	162	13528	3.40842	1	0.0673949	14.7113
GOTERM_BP_FAT	GO:0045787~positive regulation of cell cycle	5	2.38095	0.0091203	CCND2, PIM1, BRCA2, BIRC5, TGFB2	196	57	13528	6.05442	1	0.0675971	14.7986
GOTERM_BP_FAT	GO:0050900~leukocyte migration	5	2.38095	0.0091203	IL6, IL8, CD34, S100A9, TGFB2	196	57	13528	6.05442	1	0.0675971	14.7986
GOTERM_BP_FAT	GO:0007166~cell surface receptor linked signal transduction	40	19.0476	0.00914786	WNT5A, FGFR1, TNFRSF25, ADRBK1, GLI2, PTEN, TGFB1, SHH, MIF, TGFB2, CTNNB1, GLI1, IGF1R, EIF4EBP1, CSNK2A1, BAG1, ILK, SHC1, ADAM8, RAMP1, ADAM9, APC, BSG, IL8, NPBWR1, SMAD4, ANXA1, SMAD3, SMAD2, DVL1, GRP, MAPK1, SMO, DKK1, ID1, ARF4, PTCH1, SMURF2, BMP6, ITGA2B	196	1856	13528	1.48751	1	0.0675792	14.84
GOTERM_BP_FAT	GO:0007160~cell-matrix adhesion	6	2.85714	0.00924181	BCL2, ILK, ITGA2B, ADAM15, ADAM9, CTNNB1	196	89	13528	4.65306	1	0.0680354	14.9811
GOTERM_BP_FAT	GO:0051336~regulation of hydrolase activity	12	5.71429	0.00977841	MSH2, MGMT, TP53, CSTB, SMAD3, BIRC5, CSTA, HSPA5, MYC, DHCR24, TGFB2, HIP1	196	337	13528	2.4577	1	0.0716322	15.7824
GOTERM_BP_FAT	GO:0042110~T cell activation	7	3.33333	0.00981612	BCL2, TP53, SMAD3, DPP4, TGFB1, CTNNB1, APC	196	126	13528	3.83447	1	0.0716732	15.8384
